# Supplementary material for: LHX2 Enhances the Malignant Phenotype of Esophageal Squamous Cell Carcinoma by Upregulating the Expression of SERPINE2
Source: Genes (Basel). 2022 Aug 16;13(8):1457. doi: 10.3390/genes13081457 (PMC9408536; doi:10.3390/genes13081457)
Supplement: Supplementary file 1 [file genes-13-01457-s001.zip]

Archive with 2 entries (2 files):
- genes-1848110-supplementary/Supplementary figures.pdf
- genes-1848110-supplementary/Supplementary Tables.xlsx
