# Supplementary material for: LHX2 Enhances the Malignant Phenotype of Esophageal Squamous Cell Carcinoma by Upregulating the Expression of SERPINE2
Source: Genes (Basel). 2022 Aug 16;13(8):1457. doi: 10.3390/genes13081457 (PMC9408536; doi:10.3390/genes13081457)
Supplement: Supplementary file 1 [file genes-13-01457-s001.zip › genes-1848110-supplementary/Supplementary Tables.xlsx]

## Sheet: Table S1
Table S1. Transcriptomes Analysis of LHX2 knockdown in KYSE30 cells
emsembl	symbol	baseMean	log2FoldChange	lfcSE	stat	pvalue	padj	regulated
ENSG00000285283	AL035078.4	68.9812	-9.60192	2.02315	-4.74602	2.07461e-06	1.84651e-05	down
ENSG00000213543	RARRES2P2	14.9147	-7.39238	1.56947	-4.71011	2.47584e-06	2.16966e-05	down
ENSG00000256514	AP003419.1	12.928	-7.18841	1.67063	-4.30281	1.68642e-05	0.000126724	down
ENSG00000113361	CDH6	10.9922	-6.95347	1.6288	-4.26906	1.96294e-05	0.00014543	down
ENSG00000283765	AC131160.1	10.683	-6.90857	1.68204	-4.10725	4.00391e-05	0.000280362	down
ENSG00000257607	AC073957.2	10.2543	-6.85261	1.63055	-4.20263	2.63827e-05	0.000191125	down
ENSG00000271672	DUXAP8	8.79223	-6.62863	1.66463	-3.98206	6.83215e-05	0.000454991	down
ENSG00000268861	AC008878.3	8.06804	-6.50351	1.72175	-3.77727	0.000158557	0.000973289	down
ENSG00000272933	AL391121.1	8.06804	-6.50351	1.72175	-3.77727	0.000158557	0.000973289	down
ENSG00000250011	HMGB1P3	7.42993	-6.38796	1.69276	-3.77369	0.000160852	0.000985756	down
ENSG00000263429	TMEM238L	7.16569	-6.33598	1.70392	-3.71846	0.000200439	0.00120529	down
ENSG00000227617	CERS6-AS1	14.8373	-5.92064	1.62146	-3.65142	0.000260795	0.00152727	down
ENSG00000242419	PCDHGC4	32.2239	-5.45242	0.936726	-5.82072	5.85952e-09	7.74283e-08	down
ENSG00000090382	LYZ	7.6481	-4.94723	1.66724	-2.96732	0.00300409	0.0129142	down
ENSG00000176907	TCIM	37.6514	-4.64534	0.694389	-6.68982	2.23439e-11	3.97078e-10	down
ENSG00000113140	SPARC	172.234	-4.32355	0.296106	-14.6013	2.75456e-48	3.40007e-46	down
ENSG00000109193	SULT1E1	24.7978	-4.30544	0.819903	-5.25115	1.51151e-07	1.61643e-06	down
ENSG00000094755	GABRP	74.0901	-4.28621	0.451703	-9.48898	2.33295e-21	8.99457e-20	down
ENSG00000151632	AKR1C2	39.7503	-4.28156	0.642741	-6.66141	2.7121e-11	4.75603e-10	down
ENSG00000188269	OR7A5	16.5719	-4.02506	0.930402	-4.32616	1.51733e-05	0.00011505	down
ENSG00000146374	RSPO3	15.3304	-3.88803	0.945606	-4.11167	3.92799e-05	0.000275652	down
ENSG00000198203	SULT1C2	7.12838	-3.80362	1.35796	-2.80099	0.00509464	0.0204132	down
ENSG00000125730	C3	331.461	-3.73456	0.187188	-19.9508	1.47442e-88	6.34517e-86	down
ENSG00000137672	TRPC6	9.0309	-3.4955	1.19093	-2.9351	0.00333439	0.0141357	down
ENSG00000283321	AC019117.3	8.75296	-3.4469	1.18892	-2.89919	0.00374133	0.0156114	down
ENSG00000146070	PLA2G7	8.69814	-3.43851	1.19191	-2.88486	0.00391582	0.016191	down
ENSG00000204539	CDSN	8.04247	-3.30709	1.28033	-2.583	0.00979448	0.0354772	down
ENSG00000095596	CYP26A1	70.1309	-3.28506	0.382587	-8.58643	8.97114e-18	2.71058e-16	down
ENSG00000276289	KCNE1B	7.63819	-3.2814	1.22109	-2.68727	0.00720397	0.0274423	down
ENSG00000254894	NAV2-AS1	7.33284	-3.21983	1.26085	-2.5537	0.0106585	0.0380527	down
ENSG00000102760	RGCC	106.854	-3.14274	0.30001	-10.4754	1.12005e-25	5.57331e-24	down
ENSG00000137440	FGFBP1	1503.6	-3.08527	0.0820434	-37.6053	0	0	down
ENSG00000105880	DLX5	76.406	-3.00337	0.370665	-8.10266	5.3771e-16	1.4013e-14	down
ENSG00000230067	HSPD1P6	8.7343	-2.99394	1.0746	-2.78609	0.00533481	0.0212366	down
ENSG00000144857	BOC	262.215	-2.96786	0.187858	-15.7984	3.19058e-56	5.29204e-54	down
ENSG00000186081	KRT5	12.8618	-2.96745	0.899713	-3.29821	0.000973018	0.00484936	down
ENSG00000178372	CALML5	32.3411	-2.88125	0.564877	-5.10067	3.38446e-07	3.45232e-06	down
ENSG00000103888	CEMIP	442.714	-2.807	0.142895	-19.6437	6.53989e-86	2.53987e-83	down
ENSG00000137975	CLCA2	63.6793	-2.79806	0.389482	-7.18405	6.76755e-13	1.40312e-11	down
ENSG00000106278	PTPRZ1	425.216	-2.75895	0.138599	-19.906	3.61038e-88	1.51285e-85	down
ENSG00000206203	TSSK2	10.8117	-2.73448	1.10169	-2.48208	0.0130618	0.045018	down
ENSG00000143882	ATP6V1C2	137.725	-2.70404	0.249943	-10.8186	2.8095e-27	1.53731e-25	down
ENSG00000198960	ARMCX6	27.182	-2.69031	0.600579	-4.47953	7.4808e-06	6.07739e-05	down
ENSG00000148488	ST8SIA6	12.1198	-2.65356	0.931194	-2.84963	0.00437704	0.0178752	down
ENSG00000112320	SOBP	15.3086	-2.58589	0.766444	-3.37388	0.000741155	0.0038391	down
ENSG00000160179	ABCG1	86.4193	-2.54818	0.333989	-7.62954	2.35588e-14	5.47629e-13	down
ENSG00000189067	LITAF	3343.79	-2.52815	0.0506342	-49.9298	0	0	down
ENSG00000108244	KRT23	450.86	-2.51608	0.133457	-18.8532	2.76778e-79	9.37688e-77	down
ENSG00000229124	VIM-AS1	11.1781	-2.50458	0.886045	-2.8267	0.00470304	0.0190551	down
ENSG00000205220	PSMB10	443.948	-2.38506	0.1309	-18.2204	3.55419e-74	9.75749e-72	down
ENSG00000102837	OLFM4	207.198	-2.38227	0.195678	-12.1744	4.25287e-34	3.1497e-32	down
ENSG00000115461	IGFBP5	2512.79	-2.36801	0.0604769	-39.1556	0	0	down
ENSG00000145242	EPHA5	41.8616	-2.31886	0.440881	-5.25962	1.44356e-07	1.54995e-06	down
ENSG00000254122	PCDHGB7	41.1113	-2.29642	0.499589	-4.59662	4.29407e-06	3.61006e-05	down
ENSG00000196549	MME	94.2255	-2.28213	0.311674	-7.32216	2.44004e-13	5.24328e-12	down
ENSG00000168743	NPNT	32.6165	-2.26095	0.586261	-3.85655	0.000114998	0.000730107	down
ENSG00000169071	ROR2	474.344	-2.25703	0.124088	-18.189	6.30915e-74	1.70272e-71	down
ENSG00000171916	LGALS9C	20.9525	-2.2553	0.632595	-3.56516	0.000363636	0.00205107	down
ENSG00000157551	KCNJ15	9.71344	-2.24089	0.919085	-2.43817	0.0147617	0.0498729	down
ENSG00000143502	SUSD4	27.4832	-2.21954	0.555481	-3.99571	6.44994e-05	0.000431704	down
ENSG00000279152	AC129492.7	16.2	-2.20134	0.715	-3.07881	0.00207833	0.0094552	down
ENSG00000171497	PPID	632.6	-2.19048	0.108051	-20.2728	2.23779e-91	1.07977e-88	down
ENSG00000140600	SH3GL3	11.9335	-2.18989	0.860864	-2.54382	0.0109646	0.0389884	down
ENSG00000187554	TLR5	16.1002	-2.18685	0.723418	-3.02295	0.00250326	0.0110475	down
ENSG00000138759	FRAS1	13.2198	-2.16989	0.775938	-2.79648	0.00516634	0.0206641	down
ENSG00000184669	OR7E14P	18.6205	-2.16695	0.656494	-3.30079	0.000964113	0.00481392	down
ENSG00000258377	AL139099.1	59.4816	-2.15075	0.394409	-5.45311	4.94975e-08	5.77398e-07	down
ENSG00000233030	AC243772.2	15.239	-2.09163	0.710558	-2.94364	0.00324372	0.0138249	down
ENSG00000167941	SOST	21.3366	-2.08175	0.613405	-3.39376	0.000689406	0.0036098	down
ENSG00000116039	ATP6V1B1	99.1048	-2.0797	0.285001	-7.29718	2.93863e-13	6.24723e-12	down
ENSG00000133401	PDZD2	63.8694	-2.06957	0.349649	-5.91899	3.2392e-09	4.4159e-08	down
ENSG00000134762	DSC3	433.251	-2.0358	0.127548	-15.961	2.38784e-57	4.1782e-55	down
ENSG00000173930	SLCO4C1	19.5797	-2.02936	0.626665	-3.23835	0.00120225	0.00586323	down
ENSG00000279141	LINC01451	21.8443	-1.99079	0.648167	-3.07142	0.00213043	0.00964813	down
ENSG00000147852	VLDLR	44.3843	-1.98407	0.434536	-4.56595	4.97242e-06	4.12804e-05	down
ENSG00000285407	AL033530.1	13.2315	-1.98256	0.772146	-2.5676	0.0102406	0.0367924	down
ENSG00000278915	AC005609.3	22.5027	-1.97809	0.58798	-3.36421	0.000767626	0.00395948	down
ENSG00000215837	SDHAP2	22.647	-1.97731	0.793651	-2.4914	0.0127239	0.0440745	down
ENSG00000016402	IL20RA	62.7255	-1.97654	0.3723	-5.30898	1.10239e-07	1.20393e-06	down
ENSG00000203722	RAET1G	29.7488	-1.97552	0.500909	-3.94386	8.01794e-05	0.000526774	down
ENSG00000172348	RCAN2	17.7294	-1.97114	0.653864	-3.0146	0.00257321	0.0112967	down
ENSG00000104055	TGM5	137.23	-1.9574	0.243169	-8.04952	8.31171e-16	2.12777e-14	down
ENSG00000102287	GABRE	399.815	-1.94936	0.144564	-13.4845	1.93049e-41	1.82971e-39	down
ENSG00000159339	PADI4	29.3916	-1.94517	0.527191	-3.68968	0.000224535	0.00133302	down
ENSG00000205693	MANSC4	23.2935	-1.93671	0.568109	-3.40905	0.000651895	0.00343371	down
ENSG00000265107	GJA5	14.0193	-1.93282	0.746671	-2.58859	0.00963704	0.0349876	down
ENSG00000165029	ABCA1	290.084	-1.90254	0.165807	-11.4744	1.77397e-30	1.12538e-28	down
ENSG00000198756	COLGALT2	191.263	-1.89126	0.199801	-9.4657	2.91604e-21	1.11616e-19	down
ENSG00000178226	PRSS36	35.2972	-1.8847	0.470809	-4.00311	6.25145e-05	0.000419654	down
ENSG00000170298	LGALS9B	130.667	-1.87263	0.23214	-8.06682	7.21523e-16	1.85903e-14	down
ENSG00000144730	IL17RD	627.148	-1.86286	0.102127	-18.2406	2.45786e-74	6.86606e-72	down
ENSG00000044524	EPHA3	33.44	-1.85295	0.521751	-3.55141	0.00038318	0.0021461	down
ENSG00000100003	SEC14L2	267.142	-1.85119	0.166473	-11.1201	1.00178e-28	5.92986e-27	down
ENSG00000280414	AC018470.1	43.0099	-1.84831	0.422948	-4.37007	1.24209e-05	9.643e-05	down
ENSG00000135439	AGAP2	45.2403	-1.84301	0.422972	-4.35727	1.31692e-05	0.000101399	down
ENSG00000186832	KRT16	112.451	-1.84184	0.252107	-7.3058	2.7563e-13	5.86745e-12	down
ENSG00000168702	LRP1B	41.5511	-1.83659	0.464709	-3.95213	7.74588e-05	0.000510715	down
ENSG00000281028	AC104662.2	17.8731	-1.82701	0.748842	-2.43978	0.014696	0.0497037	down
ENSG00000134882	UBAC2	882.795	-1.81878	0.0936111	-19.4291	4.37629e-84	1.62055e-81	down
ENSG00000120278	PLEKHG1	62.5088	-1.80925	0.373631	-4.84234	1.28318e-06	1.18722e-05	down
ENSG00000117228	GBP1	99.0361	-1.79299	0.261997	-6.84355	7.72558e-12	1.45579e-10	down
ENSG00000101843	PSMD10	634.118	-1.79273	0.107227	-16.7191	9.52068e-63	1.80474e-60	down
ENSG00000165449	SLC16A9	28.872	-1.78641	0.501359	-3.56314	0.000366442	0.00206324	down
ENSG00000092758	COL9A3	58.8166	-1.78409	0.365587	-4.88008	1.06045e-06	9.96783e-06	down
ENSG00000163141	BNIPL	178.335	-1.78402	0.204319	-8.73151	2.51303e-18	7.89251e-17	down
ENSG00000278921	EPB41L4A-DT	15.9538	-1.77151	0.673711	-2.62949	0.00855134	0.031629	down
ENSG00000135919	SERPINE2	275.083	-1.76695	0.164248	-10.7578	5.44603e-27	2.93956e-25	down
ENSG00000134363	FST	139.018	-1.76559	0.220396	-8.011	1.13782e-15	2.8667e-14	down
ENSG00000185924	RTN4RL1	90.7727	-1.76165	0.321913	-5.47244	4.43886e-08	5.21239e-07	down
ENSG00000203727	SAMD5	216.723	-1.75944	0.186925	-9.41254	4.84269e-21	1.83596e-19	down
ENSG00000188039	NWD1	16.0117	-1.75938	0.701406	-2.50836	0.0121292	0.0423443	down
ENSG00000267365	KCNJ2-AS1	41.0579	-1.75671	0.422205	-4.1608	3.17129e-05	0.000226849	down
ENSG00000250846	EPHA5-AS1	17.9182	-1.75053	0.661033	-2.64818	0.00809275	0.0302632	down
ENSG00000145198	VWA5B2	58.1616	-1.72772	0.346358	-4.98824	6.09306e-07	5.98888e-06	down
ENSG00000151623	NR3C2	80.8717	-1.72348	0.29317	-5.87876	4.13341e-09	5.57293e-08	down
ENSG00000171444	MCC	171.784	-1.72258	0.205711	-8.37381	5.57832e-17	1.56105e-15	down
ENSG00000163993	S100P	116.614	-1.71713	0.276274	-6.21532	5.12203e-10	7.67244e-09	down
ENSG00000069956	MAPK6	1234.28	-1.70829	0.0725233	-23.5551	1.11287e-122	8.05469e-120	down
ENSG00000198910	L1CAM	247.671	-1.70135	0.180559	-9.42271	4.39582e-21	1.67052e-19	down
ENSG00000268104	SLC6A14	17.1474	-1.67306	0.660415	-2.53334	0.011298	0.0399242	down
ENSG00000163209	SPRR3	337.387	-1.64628	0.1681	-9.79346	1.20115e-22	4.96777e-21	down
ENSG00000170381	SEMA3E	165.797	-1.64452	0.20708	-7.94148	1.99782e-15	4.95502e-14	down
ENSG00000152229	PSTPIP2	454.735	-1.63906	0.120617	-13.589	4.65587e-42	4.54818e-40	down
ENSG00000041982	TNC	4222.36	-1.63596	0.0431046	-37.9533	0	0	down
ENSG00000250111	AC107982.1	37.9751	-1.63184	0.506023	-3.22484	0.00126044	0.00610587	down
ENSG00000149256	TENM4	17.6323	-1.63017	0.656427	-2.48339	0.0130138	0.0448818	down
ENSG00000176909	MAMSTR	27.2101	-1.61989	0.550792	-2.94102	0.00327131	0.0139158	down
ENSG00000276600	RAB7B	25.6286	-1.61685	0.530691	-3.04669	0.00231379	0.0103287	down
ENSG00000124107	SLPI	90.4199	-1.61409	0.281591	-5.73203	9.92341e-09	1.27634e-07	down
ENSG00000154736	ADAMTS5	22.5519	-1.61227	0.557348	-2.89275	0.00381889	0.0158478	down
ENSG00000136999	NOV	33.0665	-1.61075	0.46701	-3.44906	0.000562533	0.00301488	down
ENSG00000147251	DOCK11	42.2522	-1.60401	0.447335	-3.5857	0.00033617	0.00191104	down
ENSG00000205420	KRT6A	457.782	-1.59887	0.135069	-11.8374	2.49969e-32	1.76117e-30	down
ENSG00000211448	DIO2	21.0926	-1.59691	0.636927	-2.50721	0.0121689	0.0424365	down
ENSG00000171243	SOSTDC1	158.274	-1.58975	0.212855	-7.46869	8.09955e-14	1.79873e-12	down
ENSG00000065609	SNAP91	25.092	-1.57283	0.545156	-2.8851	0.00391291	0.0161832	down
ENSG00000265579	AC023301.1	35.3561	-1.56964	0.440831	-3.56064	0.000369954	0.00207861	down
ENSG00000280435	AC006058.4	23.0454	-1.56654	0.559721	-2.79878	0.00512963	0.0205379	down
ENSG00000124766	SOX4	543.986	-1.5639	0.1078	-14.5074	1.08696e-47	1.31118e-45	down
ENSG00000173805	HAP1	353.201	-1.56084	0.135074	-11.5555	6.92549e-31	4.46455e-29	down
ENSG00000102158	MAGT1	986.923	-1.5538	0.0876601	-17.7252	2.67756e-70	6.45981e-68	down
ENSG00000115844	DLX2	29.1422	-1.55369	0.533554	-2.91196	0.00359165	0.015087	down
ENSG00000129422	MTUS1	617.072	-1.55212	0.103039	-15.0634	2.81828e-51	3.83551e-49	down
ENSG00000081138	CDH7	24.5083	-1.54621	0.532641	-2.9029	0.00369722	0.0154679	down
ENSG00000102401	ARMCX3	47.9684	-1.54393	0.442678	-3.48771	0.000487185	0.00265212	down
ENSG00000136352	NKX2-1	23.6319	-1.54019	0.562924	-2.73605	0.00621825	0.024185	down
ENSG00000282988	AL031777.3	124.014	-1.53968	0.24865	-6.19217	5.93422e-10	8.80621e-09	down
ENSG00000154734	ADAMTS1	192.885	-1.53705	0.181566	-8.46549	2.55073e-17	7.4387e-16	down
ENSG00000116661	FBXO2	27.2099	-1.53652	0.577464	-2.66082	0.00779514	0.0293571	down
ENSG00000134243	SORT1	768.455	-1.53404	0.0962323	-15.941	3.29068e-57	5.69538e-55	down
ENSG00000087494	PTHLH	528.322	-1.53366	0.124084	-12.3598	4.31069e-35	3.33199e-33	down
ENSG00000095585	BLNK	67.8893	-1.52733	0.341559	-4.47165	7.76167e-06	6.28312e-05	down
ENSG00000086570	FAT2	872.257	-1.52536	0.101817	-14.9815	9.70261e-51	1.30928e-48	down
ENSG00000149948	HMGA2	4374.05	-1.52446	0.045876	-33.23	3.97548e-242	9.04308e-239	down
ENSG00000182168	UNC5C	60.0029	-1.51697	0.365279	-4.15292	3.28262e-05	0.000233762	down
ENSG00000143341	HMCN1	221.288	-1.51673	0.170753	-8.88262	6.53016e-19	2.12637e-17	down
ENSG00000121005	CRISPLD1	30.6183	-1.51175	0.473922	-3.18987	0.00142336	0.0067877	down
ENSG00000204525	HLA-C	4548.53	-1.50862	0.139163	-10.8406	2.20898e-27	1.21708e-25	down
ENSG00000134215	VAV3	678.94	-1.50637	0.0996989	-15.1092	1.40911e-51	1.96818e-49	down
ENSG00000205670	SMIM11A	29.0175	-1.5044	0.544516	-2.76282	0.00573038	0.0225686	down
ENSG00000114790	ARHGEF26	50.2097	-1.50388	0.379441	-3.96339	7.38919e-05	0.00048963	down
ENSG00000179104	TMTC2	373.935	-1.49033	0.132496	-11.2481	2.36703e-29	1.44962e-27	down
ENSG00000111199	TRPV4	29.1308	-1.48231	0.526807	-2.81376	0.00489663	0.019724	down
ENSG00000184564	SLITRK6	2728.56	-1.48168	0.050051	-29.6033	1.3553e-192	2.15805e-189	down
ENSG00000204869	IGFL4	57.8691	-1.47976	0.370851	-3.99017	6.60259e-05	0.00044118	down
ENSG00000163053	SLC16A14	260.659	-1.46332	0.160267	-9.13053	6.81637e-20	2.33916e-18	down
ENSG00000243444	PALM2	52.735	-1.4577	0.415421	-3.50897	0.000449838	0.00246811	down
ENSG00000170571	EMB	402.664	-1.45615	0.128219	-11.3567	6.8666e-30	4.28772e-28	down
ENSG00000106689	LHX2	74.3748	-1.45032	0.336474	-4.31035	1.62996e-05	0.000122888	down
ENSG00000146197	SCUBE3	90.8995	-1.44736	0.27465	-5.26984	1.36543e-07	1.46904e-06	down
ENSG00000074219	TEAD2	122.627	-1.44647	0.242918	-5.95457	2.60762e-09	3.59802e-08	down
ENSG00000254535	PABPC4L	32.2304	-1.43045	0.47617	-3.00406	0.00266401	0.0116344	down
ENSG00000120594	PLXDC2	62.5963	-1.43006	0.336117	-4.25463	2.09391e-05	0.000154358	down
ENSG00000091490	SEL1L3	408.07	-1.42834	0.138676	-10.2999	7.05667e-25	3.34415e-23	down
ENSG00000164379	FOXQ1	24.0738	-1.42659	0.538476	-2.64932	0.00806536	0.030175	down
ENSG00000101955	SRPX	57.3791	-1.41958	0.361158	-3.93063	8.4724e-05	0.000553801	down
ENSG00000167703	SLC43A2	262.173	-1.41577	0.155629	-9.09705	9.28171e-20	3.15796e-18	down
ENSG00000148346	LCN2	106.411	-1.40695	0.250359	-5.61974	1.91242e-08	2.36242e-07	down
ENSG00000182389	CACNB4	72.8924	-1.40677	0.301869	-4.66022	3.15877e-06	2.71582e-05	down
ENSG00000148735	PLEKHS1	133.719	-1.40534	0.245387	-5.72703	1.02203e-08	1.31043e-07	down
ENSG00000166342	NETO1	189.171	-1.40382	0.200565	-6.99934	2.57163e-12	5.06784e-11	down
ENSG00000109189	USP46	105.806	-1.4027	0.255549	-5.48897	4.04288e-08	4.76144e-07	down
ENSG00000064300	NGFR	274.611	-1.40136	0.150612	-9.30445	1.34687e-20	4.88524e-19	down
ENSG00000196167	COLCA1	21.9312	-1.40052	0.560465	-2.49886	0.0124593	0.0433071	down
ENSG00000184500	PROS1	126.69	-1.39891	0.262916	-5.32075	1.0334e-07	1.1356e-06	down
ENSG00000072201	LNX1	35.1596	-1.39611	0.44069	-3.168	0.00153492	0.0072288	down
ENSG00000189127	ANKRD34B	73.3722	-1.39441	0.300378	-4.64217	3.44766e-06	2.93772e-05	down
ENSG00000070540	WIPI1	38.4546	-1.38272	0.425245	-3.25158	0.00114764	0.00562275	down
ENSG00000168280	KIF5C	35.6776	-1.37933	0.434493	-3.17457	0.00150061	0.00708186	down
ENSG00000188883	KLRG2	25.0219	-1.37612	0.545826	-2.52117	0.0116966	0.0410413	down
ENSG00000251664	PCDHA12	284.831	-1.37018	0.155642	-8.80341	1.32722e-18	4.25216e-17	down
ENSG00000171401	KRT13	4656.32	-1.36547	0.042094	-32.4385	7.87114e-231	1.56665e-227	down
ENSG00000104213	PDGFRL	48.2263	-1.36408	0.368038	-3.70634	0.000210273	0.00125824	down
ENSG00000090661	CERS4	67.6778	-1.36178	0.34681	-3.92658	8.61623e-05	0.000562049	down
ENSG00000173926	MARCHF3	40.4795	-1.35882	0.407152	-3.33737	0.000845744	0.00430662	down
ENSG00000143631	FLG	40.9735	-1.35758	0.424741	-3.19626	0.00139221	0.00665313	down
ENSG00000160145	KALRN	46.8989	-1.34755	0.375498	-3.5887	0.000332331	0.00189192	down
ENSG00000180998	GPR137C	83.406	-1.33926	0.282266	-4.74468	2.08838e-06	1.85773e-05	down
ENSG00000183943	PRKX	294.24	-1.33785	0.158409	-8.44555	3.02618e-17	8.74517e-16	down
ENSG00000120820	GLT8D2	33.0036	-1.33521	0.453645	-2.94329	0.00324743	0.0138333	down
ENSG00000279094	LINC01670	23.6509	-1.33392	0.542815	-2.45742	0.013994	0.0477146	down
ENSG00000166670	MMP10	24.4634	-1.32451	0.522991	-2.53257	0.0113229	0.0399943	down
ENSG00000133069	TMCC2	61.8801	-1.31066	0.348447	-3.76144	0.000168936	0.00103143	down
ENSG00000082074	FYB1	45.1527	-1.3106	0.390813	-3.35351	0.000797934	0.00409195	down
ENSG00000125285	SOX21	163.663	-1.30421	0.211731	-6.15977	7.28515e-10	1.06914e-08	down
ENSG00000167183	PRR15L	93.5572	-1.30136	0.261017	-4.98574	6.17249e-07	6.05201e-06	down
ENSG00000179776	CDH5	156.686	-1.29925	0.201643	-6.44332	1.16884e-10	1.88758e-09	down
ENSG00000185885	IFITM1	77.6355	-1.29834	0.297317	-4.36687	1.26042e-05	9.76151e-05	down
ENSG00000256500	AL139300.1	152.691	-1.29749	0.256483	-5.05878	4.21948e-07	4.23413e-06	down
ENSG00000159200	RCAN1	835.55	-1.28838	0.0847711	-15.1984	3.62561e-52	5.1089e-50	down
ENSG00000213625	LEPROT	1872.42	-1.28719	0.0632252	-20.3588	3.88183e-92	2.06035e-89	down
ENSG00000130066	SAT1	1257.36	-1.2854	0.0761756	-16.8742	6.96585e-64	1.35265e-61	down
ENSG00000168961	LGALS9	273.953	-1.28119	0.182936	-7.00348	2.49678e-12	4.93253e-11	down
ENSG00000187498	COL4A1	1104.32	-1.27897	0.0838578	-15.2517	1.6048e-52	2.3021e-50	down
ENSG00000172159	FRMD3	43.4695	-1.2771	0.454812	-2.80798	0.00498535	0.0200307	down
ENSG00000131016	AKAP12	826.345	-1.27582	0.0875307	-14.5757	4.00841e-48	4.8722e-46	down
ENSG00000170477	KRT4	193.067	-1.27449	0.192115	-6.634	3.26711e-11	5.6669e-10	down
ENSG00000123643	SLC36A1	1596.4	-1.27441	0.0619965	-20.5561	6.788e-94	3.86019e-91	down
ENSG00000106526	ACTR3C	151.222	-1.27191	0.2051	-6.20141	5.59582e-10	8.32732e-09	down
ENSG00000196628	TCF4	264.696	-1.27007	0.162849	-7.79905	6.23741e-15	1.50482e-13	down
ENSG00000066468	FGFR2	377.47	-1.26656	0.126573	-10.0066	1.42588e-23	6.13628e-22	down
ENSG00000135333	EPHA7	80.4728	-1.25651	0.310804	-4.04277	5.28225e-05	0.000360365	down
ENSG00000180537	RNF182	42.0404	-1.25423	0.439639	-2.85287	0.00433269	0.0177214	down
ENSG00000004948	CALCR	52.4565	-1.25162	0.378061	-3.31062	0.000930908	0.00468337	down
ENSG00000196754	S100A2	158.532	-1.2506	0.202731	-6.16877	6.88215e-10	1.01373e-08	down
ENSG00000284292	AC004922.1	134.387	-1.2489	0.279978	-4.46071	8.16874e-06	6.5892e-05	down
ENSG00000129226	CD68	99.111	-1.24873	0.264873	-4.71444	2.42372e-06	2.12985e-05	down
ENSG00000231652	AL590428.1	40.2831	-1.24595	0.454326	-2.74241	0.00609903	0.0238085	down
ENSG00000117407	ARTN	728.507	-1.24138	0.0979586	-12.6725	8.39805e-37	6.85755e-35	down
ENSG00000137709	POU2F3	36.8689	-1.23971	0.494979	-2.50458	0.0122597	0.0427158	down
ENSG00000217236	SP9	98.1134	-1.23643	0.258482	-4.78344	1.72321e-06	1.55901e-05	down
ENSG00000139946	PELI2	142.653	-1.2354	0.211543	-5.83995	5.22149e-09	6.93427e-08	down
ENSG00000187123	LYPD6	63.3802	-1.23039	0.35784	-3.43838	0.000585207	0.00311841	down
ENSG00000271605	MILR1	67.4155	-1.22102	0.31995	-3.81629	0.000135474	0.000846936	down
ENSG00000248131	LINC01194	37.9031	-1.22078	0.421371	-2.89717	0.00376546	0.0156841	down
ENSG00000104313	EYA1	239.33	-1.21877	0.160254	-7.60525	2.84363e-14	6.56219e-13	down
ENSG00000253846	PCDHGA10	129.904	-1.2172	0.217967	-5.58434	2.34587e-08	2.86671e-07	down
ENSG00000188707	ZBED6CL	128.799	-1.21369	0.218729	-5.54885	2.87559e-08	3.46092e-07	down
ENSG00000169862	CTNND2	146.115	-1.21286	0.208659	-5.81266	6.1489e-09	8.0709e-08	down
ENSG00000116883	AL591845.1	55.367	-1.21032	0.350435	-3.45375	0.000552855	0.00297001	down
ENSG00000165355	FBXO33	237.927	-1.20425	0.167564	-7.18681	6.63214e-13	1.37684e-11	down
ENSG00000175197	DDIT3	188.87	-1.19999	0.185365	-6.47366	9.56599e-11	1.55587e-09	down
ENSG00000074181	NOTCH3	1376.82	-1.19957	0.066663	-17.9946	2.14701e-72	5.51401e-70	down
ENSG00000163590	PPM1L	420.263	-1.19697	0.133917	-8.93815	3.95745e-19	1.30465e-17	down
ENSG00000108375	RNF43	458.661	-1.19656	0.127447	-9.38868	6.07561e-21	2.26562e-19	down
ENSG00000136842	TMOD1	56.2355	-1.19336	0.337431	-3.53662	0.000405282	0.00225325	down
ENSG00000143590	EFNA3	139.923	-1.19298	0.215413	-5.53812	3.05742e-08	3.66591e-07	down
ENSG00000055163	CYFIP2	58.3739	-1.18947	0.334669	-3.55418	0.000379157	0.00212507	down
ENSG00000164056	SPRY1	494.369	-1.1872	0.1124	-10.5623	4.45513e-26	2.27369e-24	down
ENSG00000214193	SH3D21	223.472	-1.187	0.177961	-6.66998	2.55841e-11	4.5014e-10	down
ENSG00000183049	CAMK1D	323.728	-1.18471	0.135436	-8.74734	2.18449e-18	6.88786e-17	down
ENSG00000169116	PARM1	193.97	-1.17859	0.196624	-5.99412	2.04591e-09	2.86265e-08	down
ENSG00000091592	NLRP1	85.9798	-1.17594	0.286631	-4.10264	4.08462e-05	0.000285261	down
ENSG00000111962	UST	182.76	-1.17419	0.185311	-6.33632	2.35324e-10	3.68081e-09	down
ENSG00000261104	AC093904.4	75.0091	-1.17098	0.29788	-3.93103	8.45812e-05	0.000553095	down
ENSG00000114948	ADAM23	699.646	-1.17067	0.096909	-12.0801	1.34477e-33	9.77755e-32	down
ENSG00000111860	CEP85L	52.869	-1.16985	0.373834	-3.12934	0.00175201	0.00813808	down
ENSG00000273002	AL355388.2	34.6088	-1.16964	0.43905	-2.66402	0.00772136	0.0291413	down
ENSG00000119138	KLF9	54.685	-1.16721	0.344497	-3.38814	0.000703679	0.00367246	down
ENSG00000157214	STEAP2	208.176	-1.16695	0.187494	-6.22392	4.84892e-10	7.29079e-09	down
ENSG00000123576	ESX1	31.2068	-1.16191	0.458179	-2.53594	0.0112147	0.039678	down
ENSG00000145794	MEGF10	30.5124	-1.16015	0.466888	-2.48485	0.0129605	0.0447366	down
ENSG00000153714	LURAP1L	131.002	-1.15842	0.224858	-5.15179	2.58008e-07	2.68163e-06	down
ENSG00000081059	TCF7	81.5165	-1.14985	0.284144	-4.04673	5.19384e-05	0.000355247	down
ENSG00000109184	DCUN1D4	136.247	-1.14617	0.236426	-4.8479	1.24774e-06	1.15712e-05	down
ENSG00000157654	PALM2-AKAP2	194.097	-1.14543	0.203298	-5.63422	1.75851e-08	2.18075e-07	down
ENSG00000204963	PCDHA7	61.2512	-1.14476	0.395424	-2.89501	0.00379142	0.0157667	down
ENSG00000110328	GALNT18	78.3261	-1.14395	0.296213	-3.8619	0.000112507	0.000716581	down
ENSG00000162772	ATF3	295.588	-1.14323	0.152338	-7.50452	6.16546e-14	1.38271e-12	down
ENSG00000011028	MRC2	47.9739	-1.14012	0.370177	-3.07993	0.0020705	0.00942766	down
ENSG00000138069	RAB1A	1844.07	-1.13375	0.0601459	-18.85	2.9364e-79	9.7409e-77	down
ENSG00000155016	CYP2U1	232.968	-1.13375	0.165648	-6.84435	7.6822e-12	1.44933e-10	down
ENSG00000095637	SORBS1	133.673	-1.13266	0.231421	-4.89438	9.8617e-07	9.34689e-06	down
ENSG00000165521	EML5	98.7871	-1.13065	0.267816	-4.22172	2.42443e-05	0.000176759	down
ENSG00000105388	CEACAM5	611.22	-1.12924	0.109893	-10.2757	9.06521e-25	4.25797e-23	down
ENSG00000143217	NECTIN4	455.58	-1.12594	0.135905	-8.28474	1.18371e-16	3.2497e-15	down
ENSG00000152527	PLEKHH2	109.29	-1.12384	0.250258	-4.49071	7.09848e-06	5.78746e-05	down
ENSG00000087076	HSD17B14	51.1097	-1.1238	0.375566	-2.99228	0.00276902	0.0120172	down
ENSG00000133424	LARGE1	68.2922	-1.12361	0.343096	-3.27492	0.00105693	0.00521681	down
ENSG00000259431	THTPA	100.009	-1.11962	0.260167	-4.30348	1.68132e-05	0.000126401	down
ENSG00000151117	TMEM86A	49.2077	-1.11923	0.425518	-2.63027	0.00853181	0.0315641	down
ENSG00000227300	KRT16P2	37.3737	-1.1188	0.439852	-2.54357	0.0109725	0.0390075	down
ENSG00000131435	PDLIM4	258.188	-1.11732	0.155854	-7.16901	7.55442e-13	1.55212e-11	down
ENSG00000130829	DUSP9	45.7243	-1.11601	0.381847	-2.92266	0.00347051	0.0146348	down
ENSG00000138735	PDE5A	203.653	-1.11516	0.172266	-6.4735	9.57581e-11	1.55587e-09	down
ENSG00000249158	PCDHA11	127.399	-1.114	0.270359	-4.12043	3.7817e-05	0.000266443	down
ENSG00000204291	COL15A1	68.7995	-1.11364	0.336883	-3.30571	0.000947363	0.00474815	down
ENSG00000008513	ST3GAL1	248.888	-1.11313	0.15757	-7.06433	1.61396e-12	3.2326e-11	down
ENSG00000132932	ATP8A2	34.9488	-1.11299	0.43526	-2.55706	0.0105562	0.0377213	down
ENSG00000167754	KLK5	124.986	-1.10986	0.248709	-4.46248	8.10172e-06	6.54177e-05	down
ENSG00000170961	HAS2	135.892	-1.0962	0.216423	-5.06511	4.08163e-07	4.10561e-06	down
ENSG00000148677	ANKRD1	116.828	-1.09518	0.237066	-4.61973	3.84233e-06	3.24226e-05	down
ENSG00000254721	AP000879.1	157.686	-1.09509	0.217961	-5.02423	5.05468e-07	5.02407e-06	down
ENSG00000240184	PCDHGC3	1352.34	-1.09483	0.0738099	-14.8331	8.94506e-50	1.1755e-47	down
ENSG00000076716	GPC4	799.508	-1.09482	0.0867558	-12.6195	1.64851e-36	1.33244e-34	down
ENSG00000131711	MAP1B	106.57	-1.09398	0.256778	-4.2604	2.04059e-05	0.000150636	down
ENSG00000164251	F2RL1	568.263	-1.09325	0.101205	-10.8024	3.35477e-27	1.82938e-25	down
ENSG00000073756	PTGS2	313.21	-1.09225	0.137485	-7.94452	1.94943e-15	4.84255e-14	down
ENSG00000117791	MTARC2	43.7903	-1.09177	0.381554	-2.86139	0.0042179	0.0172976	down
ENSG00000000971	CFH	584.147	-1.0883	0.104233	-10.441	1.6116e-25	7.9694e-24	down
ENSG00000126016	AMOT	189.779	-1.08717	0.209064	-5.20017	1.99102e-07	2.09815e-06	down
ENSG00000071967	CYBRD1	618.414	-1.08579	0.0971888	-11.172	5.59102e-29	3.34683e-27	down
ENSG00000125845	BMP2	87.5635	-1.08523	0.272653	-3.98025	6.88417e-05	0.000458264	down
ENSG00000116525	TRIM62	748.437	-1.07646	0.0888913	-12.1099	9.36544e-34	6.84064e-32	down
ENSG00000068366	ACSL4	2703.38	-1.07419	0.0493016	-21.7881	3.00565e-105	1.99412e-102	down
ENSG00000127561	SYNGR3	53.4297	-1.07324	0.435786	-2.46276	0.0137871	0.0471455	down
ENSG00000113070	HBEGF	132.651	-1.07047	0.231843	-4.61722	3.88912e-06	3.28e-05	down
ENSG00000132510	KDM6B	1165.74	-1.06556	0.0720226	-14.7948	1.58165e-49	2.04753e-47	down
ENSG00000133519	ZDHHC8P1	214.12	-1.06504	0.179817	-5.92295	3.16211e-09	4.31451e-08	down
ENSG00000147650	LRP12	363.846	-1.06481	0.156511	-6.80341	1.02172e-11	1.89836e-10	down
ENSG00000099204	ABLIM1	4146.26	-1.06465	0.0413937	-25.72	6.98303e-146	7.9422e-143	down
ENSG00000108064	TFAM	843.556	-1.0641	0.0852812	-12.4776	9.89799e-36	7.76382e-34	down
ENSG00000113389	NPR3	57.3299	-1.06269	0.334343	-3.17845	0.00148064	0.0070105	down
ENSG00000169851	PCDH7	1007.82	-1.06047	0.0761853	-13.9196	4.8172e-44	5.04633e-42	down
ENSG00000204802	AL590399.1	45.9045	-1.0587	0.386722	-2.73763	0.00618833	0.0241098	down
ENSG00000119421	NDUFA8	701.499	-1.04828	0.107098	-9.788	1.26781e-22	5.22989e-21	down
ENSG00000106789	CORO2A	1353.64	-1.03424	0.0706489	-14.6391	1.58184e-48	1.96778e-46	down
ENSG00000101144	BMP7	784.43	-1.03071	0.0889205	-11.5913	4.56093e-31	2.96423e-29	down
ENSG00000244405	ETV5	1117.92	-1.03064	0.075993	-13.5623	6.69604e-42	6.42295e-40	down
ENSG00000043591	ADRB1	73.7837	-1.02793	0.320919	-3.20309	0.00135963	0.00652484	down
ENSG00000167552	TUBA1A	542.676	-1.02779	0.118169	-8.69765	3.38837e-18	1.04967e-16	down
ENSG00000148671	ADIRF	1276.51	-1.02753	0.0784411	-13.0994	3.31872e-39	2.90351e-37	down
ENSG00000170537	TMC7	220.431	-1.02421	0.19167	-5.34359	9.11224e-08	1.01387e-06	down
ENSG00000110375	UPK2	93.6085	-1.02319	0.255648	-4.00234	6.27194e-05	0.000420784	down
ENSG00000006377	DLX6	112.284	-1.02302	0.23965	-4.2688	1.96527e-05	0.000145481	down
ENSG00000141337	ARSG	44.5463	-1.02092	0.375706	-2.71735	0.00658078	0.0253289	down
ENSG00000114395	CYB561D2	118.02	-1.01709	0.227731	-4.46619	7.96234e-06	6.43902e-05	down
ENSG00000173467	AGR3	110.587	-1.01316	0.239512	-4.2301	2.33589e-05	0.000170538	down
ENSG00000153208	MERTK	223.417	-1.01123	0.169203	-5.97644	2.28063e-09	3.1738e-08	down
ENSG00000169469	SPRR1B	47.7811	-1.00991	0.375827	-2.68716	0.00720622	0.0274443	down
ENSG00000151364	KCTD14	48.1365	-1.00975	0.368885	-2.7373	0.00619459	0.0241113	down
ENSG00000111879	FAM184A	55.9034	-1.00874	0.336849	-2.99465	0.00274764	0.0119472	down
ENSG00000075673	ATP12A	52.7271	-1.00715	0.357851	-2.81444	0.00488624	0.0196872	down
ENSG00000182578	CSF1R	279.099	-1.00696	0.147999	-6.80382	1.01881e-11	1.89515e-10	down
ENSG00000122547	EEPD1	193.812	-1.00381	0.179333	-5.59749	2.17476e-08	2.67607e-07	down
ENSG00000171124	FUT3	535.615	-1.00184	0.119045	-8.4156	3.9089e-17	1.10553e-15	down
ENSG00000128965	CHAC1	168.382	-1.00081	0.190967	-5.24077	1.59908e-07	1.70202e-06	down
ENSG00000250120	PCDHA10	389.004	-0.999363	0.129828	-7.69757	1.38675e-14	3.29079e-13	down
ENSG00000128833	MYO5C	216.85	-0.998467	0.171707	-5.81496	6.06496e-09	7.97459e-08	down
ENSG00000067208	EVI5	396.394	-0.998426	0.12148	-8.21888	2.05419e-16	5.52515e-15	down
ENSG00000170017	ALCAM	890.084	-0.996531	0.0806599	-12.3547	4.59319e-35	3.5332e-33	down
ENSG00000188042	ARL4C	1996.39	-0.996115	0.0573187	-17.3785	1.19987e-67	2.65354e-65	down
ENSG00000111817	DSE	919.627	-0.995779	0.081273	-12.2523	1.63337e-34	1.23261e-32	down
ENSG00000103490	PYCARD	299.848	-0.995705	0.164888	-6.03868	1.55381e-09	2.20707e-08	down
ENSG00000158055	GRHL3	77.7612	-0.991532	0.283098	-3.50244	0.000461022	0.0025235	down
ENSG00000158457	TSPAN33	101.24	-0.990126	0.302903	-3.26879	0.00108008	0.00531625	down
ENSG00000123191	ATP7B	307.31	-0.989455	0.138136	-7.1629	7.89857e-13	1.61865e-11	down
ENSG00000115616	SLC9A2	69.6119	-0.984045	0.299679	-3.28366	0.00102468	0.00507494	down
ENSG00000171928	TVP23B	2067.68	-0.982872	0.0550394	-17.8576	2.52202e-71	6.27471e-69	down
ENSG00000162409	PRKAA2	356.659	-0.979194	0.145484	-6.7306	1.68962e-11	3.0677e-10	down
ENSG00000272398	CD24	6841.41	-0.978241	0.0406065	-24.0908	3.12367e-128	2.48691e-125	down
ENSG00000186862	PDZD7	63.9882	-0.978117	0.322225	-3.03551	0.00240129	0.010655	down
ENSG00000146555	SDK1	469.268	-0.976231	0.113639	-8.5906	8.65142e-18	2.61894e-16	down
ENSG00000159231	CBR3	136.676	-0.974341	0.229947	-4.23724	2.26283e-05	0.000165813	down
ENSG00000101384	JAG1	1600.67	-0.973193	0.0615953	-15.7998	3.12089e-56	5.23095e-54	down
ENSG00000142230	SAE1	3520.57	-0.968526	0.047058	-20.5815	4.01854e-94	2.3699e-91	down
ENSG00000184110	EIF3C	3400.32	-0.967366	0.0561665	-17.2232	1.77902e-66	3.72729e-64	down
ENSG00000283663	AC008687.8	58.357	-0.962345	0.326939	-2.9435	0.00324525	0.0138277	down
ENSG00000187994	RINL	131.636	-0.960715	0.215625	-4.45548	8.37051e-06	6.7315e-05	down
ENSG00000147862	NFIB	327.685	-0.958835	0.135216	-7.09113	1.33026e-12	2.68463e-11	down
ENSG00000139173	TMEM117	144.5	-0.957027	0.218658	-4.37682	1.20425e-05	9.36294e-05	down
ENSG00000169583	CLIC3	406.679	-0.952893	0.129602	-7.35244	1.94618e-13	4.2277e-12	down
ENSG00000223764	LINC02593	213.047	-0.952678	0.166032	-5.7379	9.58564e-09	1.23689e-07	down
ENSG00000069812	HES2	190.537	-0.951557	0.212486	-4.4782	7.52754e-06	6.10601e-05	down
ENSG00000169435	RASSF6	92.9924	-0.950017	0.298348	-3.18426	0.00145127	0.00689405	down
ENSG00000173705	SUSD5	69.0699	-0.949744	0.304295	-3.12113	0.00180157	0.00833664	down
ENSG00000112394	SLC16A10	54.7556	-0.948941	0.359981	-2.63609	0.00838679	0.0311579	down
ENSG00000117500	TMED5	1998.22	-0.945072	0.064405	-14.6739	9.47647e-49	1.18814e-46	down
ENSG00000155792	DEPTOR	67.0715	-0.94507	0.321594	-2.9387	0.00329591	0.0140061	down
ENSG00000130147	SH3BP4	2048.39	-0.944704	0.0587929	-16.0683	4.25469e-58	7.61206e-56	down
ENSG00000112796	ENPP5	285.021	-0.939387	0.156487	-6.00298	1.9373e-09	2.72264e-08	down
ENSG00000183760	ACP7	66.6848	-0.93932	0.319913	-2.93618	0.00332284	0.014098	down
ENSG00000174915	PTDSS2	647.039	-0.937296	0.102352	-9.15753	5.30974e-20	1.8262e-18	down
ENSG00000204967	PCDHA4	492.899	-0.937026	0.130816	-7.16296	7.8954e-13	1.61865e-11	down
ENSG00000136161	RCBTB2	150.971	-0.936909	0.205866	-4.55107	5.33735e-06	4.40573e-05	down
ENSG00000276966	HIST1H4E	73.2389	-0.936676	0.292719	-3.19991	0.00137469	0.00658319	down
ENSG00000135373	EHF	353.414	-0.932958	0.127857	-7.29691	2.9446e-13	6.25159e-12	down
ENSG00000175984	DENND2C	191.425	-0.932214	0.189102	-4.92968	8.23632e-07	7.90518e-06	down
ENSG00000179314	WSCD1	327.155	-0.931083	0.155217	-5.99858	1.99055e-09	2.79502e-08	down
ENSG00000137103	TMEM8B	101.547	-0.930728	0.244096	-3.81297	0.000137308	0.000856494	down
ENSG00000161921	CXCL16	385.86	-0.928823	0.123024	-7.54995	4.35436e-14	9.90493e-13	down
ENSG00000161791	FMNL3	182.71	-0.92836	0.195464	-4.74953	2.03894e-06	1.81984e-05	down
ENSG00000055732	MCOLN3	219.857	-0.926664	0.173568	-5.33892	9.35013e-08	1.03319e-06	down
ENSG00000187837	HIST1H1C	389.043	-0.923492	0.126357	-7.30859	2.69953e-13	5.7543e-12	down
ENSG00000231764	DLX6-AS1	259.268	-0.9205	0.161981	-5.68275	1.32545e-08	1.66972e-07	down
ENSG00000081842	PCDHA6	349.398	-0.920426	0.135103	-6.81279	9.57241e-12	1.79109e-10	down
ENSG00000170293	CMTM8	94.2715	-0.916898	0.269185	-3.4062	0.000658731	0.00346514	down
ENSG00000054965	FAM168A	3565.2	-0.915021	0.0446915	-20.4741	3.66128e-93	2.01029e-90	down
ENSG00000116141	MARK1	183.032	-0.914713	0.179347	-5.10025	3.39202e-07	3.45782e-06	down
ENSG00000244563	AC006011.1	65.7797	-0.910003	0.363672	-2.50226	0.0123403	0.0429495	down
ENSG00000175155	YPEL2	186.868	-0.906453	0.179437	-5.05166	4.37991e-07	4.38624e-06	down
ENSG00000145431	PDGFC	805.983	-0.905104	0.0858101	-10.5478	5.20246e-26	2.62148e-24	down
ENSG00000132561	MATN2	573.6	-0.903831	0.101002	-8.94861	3.59995e-19	1.1967e-17	down
ENSG00000213949	ITGA1	124.489	-0.903337	0.238892	-3.78136	0.000155973	0.000959273	down
ENSG00000165125	TRPV6	65.002	-0.902507	0.313582	-2.87805	0.00400137	0.0165019	down
ENSG00000168453	HR	467.823	-0.9024	0.123278	-7.32004	2.47889e-13	5.29818e-12	down
ENSG00000146386	ABRACL	596.781	-0.902353	0.0992956	-9.08755	1.01299e-19	3.43919e-18	down
ENSG00000159921	GNE	873.437	-0.898111	0.0856594	-10.4847	1.01589e-25	5.07085e-24	down
ENSG00000071575	TRIB2	768.298	-0.893078	0.0864693	-10.3283	5.25021e-25	2.51804e-23	down
ENSG00000178057	NDUFAF3	439.228	-0.892556	0.125293	-7.12376	1.05018e-12	2.13838e-11	down
ENSG00000073282	TP63	2349.15	-0.891033	0.0507453	-17.5589	5.08434e-69	1.15654e-66	down
ENSG00000163701	IL17RE	97.928	-0.890512	0.252744	-3.52337	0.000426099	0.00235583	down
ENSG00000173320	STOX2	165.036	-0.888522	0.20457	-4.34337	1.40314e-05	0.000107311	down
ENSG00000135678	CPM	271.308	-0.883741	0.147874	-5.97633	2.28223e-09	3.1738e-08	down
ENSG00000164754	RAD21	5090.41	-0.883556	0.0372162	-23.7412	1.35555e-124	1.02783e-121	down
ENSG00000263620	AC129492.3	94.4859	-0.883433	0.312939	-2.82301	0.00475745	0.019251	down
ENSG00000112541	PDE10A	109.895	-0.883046	0.235498	-3.7497	0.000177047	0.00107354	down
ENSG00000106799	TGFBR1	7733.37	-0.880558	0.0353471	-24.9118	5.54843e-137	5.52173e-134	down
ENSG00000148498	PARD3	87.5405	-0.87699	0.342179	-2.56296	0.0103785	0.0372202	down
ENSG00000183196	CHST6	84.3211	-0.875797	0.304952	-2.87191	0.00407996	0.0167869	down
ENSG00000182952	HMGN4	609.481	-0.874461	0.0977846	-8.94273	3.79666e-19	1.25946e-17	down
ENSG00000138166	DUSP5	619.954	-0.86886	0.107802	-8.05977	7.64404e-16	1.96316e-14	down
ENSG00000138316	ADAMTS14	52.6332	-0.868286	0.349222	-2.48635	0.0129062	0.0445771	down
ENSG00000100422	CERK	579.165	-0.866651	0.102043	-8.49296	2.01442e-17	5.92894e-16	down
ENSG00000128274	A4GALT	178.962	-0.865935	0.213493	-4.05603	4.99135e-05	0.00034287	down
ENSG00000116761	CTH	77.491	-0.864486	0.336691	-2.56759	0.0102408	0.0367924	down
ENSG00000132879	FBXO44	224.767	-0.863264	0.16844	-5.12507	2.97431e-07	3.05943e-06	down
ENSG00000122378	PRXL2A	230.426	-0.862637	0.158624	-5.43824	5.38092e-08	6.2313e-07	down
ENSG00000156026	MCU	821.554	-0.857637	0.0836935	-10.2474	1.21618e-24	5.69566e-23	down
ENSG00000082458	DLG3	1186.76	-0.856721	0.0778293	-11.0077	3.50875e-28	2.01696e-26	down
ENSG00000216775	AL109918.1	189.27	-0.854674	0.183517	-4.6572	3.20545e-06	2.74741e-05	down
ENSG00000070961	ATP2B1	1101.34	-0.854092	0.077769	-10.9824	4.64309e-28	2.63103e-26	down
ENSG00000027075	PRKCH	591.127	-0.85397	0.0995057	-8.58212	9.31395e-18	2.80352e-16	down
ENSG00000169550	MUC15	79.4922	-0.853564	0.310809	-2.74627	0.00602779	0.0235824	down
ENSG00000152642	GPD1L	199.979	-0.852566	0.176672	-4.82571	1.39506e-06	1.27737e-05	down
ENSG00000204323	SMIM5	99.5736	-0.851652	0.275879	-3.08705	0.00202155	0.00923385	down
ENSG00000171435	KSR2	67.3941	-0.849401	0.324575	-2.61697	0.00887145	0.0326161	down
ENSG00000139438	FAM222A	89.1821	-0.849277	0.302341	-2.809	0.00496949	0.019972	down
ENSG00000144959	NCEH1	537.404	-0.848679	0.104281	-8.13837	4.00642e-16	1.05271e-14	down
ENSG00000196083	IL1RAP	957.706	-0.847878	0.0807835	-10.4957	9.04185e-26	4.52746e-24	down
ENSG00000196878	LAMB3	6306.42	-0.847446	0.0339658	-24.95	2.13722e-137	2.26873e-134	down
ENSG00000150893	FREM2	1931.13	-0.84717	0.0561911	-15.0766	2.30924e-51	3.16983e-49	down
ENSG00000141298	SSH2	1111.8	-0.846499	0.072402	-11.6916	1.40634e-31	9.48864e-30	down
ENSG00000113319	RASGRF2	115.968	-0.84585	0.228674	-3.69893	0.000216508	0.0012907	down
ENSG00000123700	KCNJ2	384.905	-0.84519	0.128268	-6.58927	4.4198e-11	7.50281e-10	down
ENSG00000151690	MFSD6	1955.9	-0.842537	0.0591436	-14.2456	4.77361e-46	5.35283e-44	down
ENSG00000128590	DNAJB9	110.583	-0.841904	0.234644	-3.58801	0.000333216	0.00189628	down
ENSG00000273802	HIST1H2BG	234.444	-0.836676	0.167186	-5.00447	5.60148e-07	5.5399e-06	down
ENSG00000234678	ELF3-AS1	303.544	-0.836578	0.13845	-6.04246	1.51779e-09	2.15977e-08	down
ENSG00000162407	PLPP3	674.678	-0.834828	0.0987144	-8.457	2.74338e-17	7.94232e-16	down
ENSG00000177125	ZBTB34	675.469	-0.833762	0.0961291	-8.67335	4.19574e-18	1.28975e-16	down
ENSG00000156218	ADAMTSL3	156.384	-0.8337	0.215248	-3.8732	0.000107417	0.000687181	down
ENSG00000064787	BCAS1	465.881	-0.833249	0.112149	-7.42982	1.08745e-13	2.40159e-12	down
ENSG00000244300	GATA2-AS1	390.412	-0.833093	0.13203	-6.30989	2.79231e-10	4.3209e-09	down
ENSG00000163207	IVL	494.947	-0.83112	0.118833	-6.99401	2.67141e-12	5.24498e-11	down
ENSG00000166321	NUDT13	68.4582	-0.831049	0.305174	-2.7232	0.00646527	0.0249875	down
ENSG00000129595	EPB41L4A	414.218	-0.830906	0.119791	-6.93631	4.02475e-12	7.7869e-11	down
ENSG00000153993	SEMA3D	938.23	-0.830127	0.081483	-10.1877	2.24946e-24	1.02926e-22	down
ENSG00000150630	VEGFC	192.908	-0.829851	0.173724	-4.77683	1.78078e-06	1.60562e-05	down
ENSG00000049323	LTBP1	810.339	-0.828614	0.0848233	-9.76871	1.53389e-22	6.31113e-21	down
ENSG00000168255	POLR2J3	214.728	-0.827549	0.176196	-4.69676	2.64327e-06	2.3113e-05	down
ENSG00000114861	FOXP1	161.922	-0.827389	0.208866	-3.96134	7.45289e-05	0.000493645	down
ENSG00000065361	ERBB3	2074.67	-0.823961	0.0635186	-12.972	1.76433e-38	1.51856e-36	down
ENSG00000026559	KCNG1	261.16	-0.822373	0.161299	-5.09843	3.42481e-07	3.48678e-06	down
ENSG00000260916	CCPG1	733.707	-0.821395	0.0938984	-8.7477	2.17746e-18	6.8793e-17	down
ENSG00000155974	GRIP1	123.462	-0.821072	0.247331	-3.31973	0.000901038	0.00455467	down
ENSG00000280734	LINC01232	185.404	-0.818637	0.191688	-4.27069	1.94872e-05	0.000144602	down
ENSG00000144063	MALL	6590.29	-0.817816	0.0335412	-24.3825	2.62481e-131	2.32193e-128	down
ENSG00000150054	MPP7	62.0776	-0.816481	0.319624	-2.5545	0.010634	0.0379907	down
ENSG00000122861	PLAU	3015.1	-0.815582	0.0487143	-16.7422	6.4593e-63	1.23917e-60	down
ENSG00000078804	TP53INP2	283.001	-0.814738	0.144046	-5.65611	1.54841e-08	1.93223e-07	down
ENSG00000143126	CELSR2	1575.73	-0.814423	0.0740797	-10.9939	4.09009e-28	2.33428e-26	down
ENSG00000158301	GPRASP2	155.275	-0.814375	0.200109	-4.06965	4.70832e-05	0.000324829	down
ENSG00000137699	TRIM29	1757.46	-0.814027	0.058297	-13.9635	2.60488e-44	2.78372e-42	down
ENSG00000254615	AC027031.2	130.799	-0.8125	0.21388	-3.79887	0.000145359	0.000900601	down
ENSG00000186212	SOWAHB	111.033	-0.812494	0.293473	-2.76855	0.0056307	0.0222205	down
ENSG00000204516	MICB	488.886	-0.811801	0.110812	-7.3259	2.37302e-13	5.10615e-12	down
ENSG00000147642	SYBU	484.215	-0.811049	0.111924	-7.2464	4.27984e-13	9.02621e-12	down
ENSG00000177406	AC021054.1	92.4046	-0.810502	0.258564	-3.13462	0.00172075	0.00800687	down
ENSG00000170348	TMED10	3376.3	-0.810321	0.0456504	-17.7506	1.70522e-70	4.17726e-68	down
ENSG00000258677	AC022826.2	74.6238	-0.809611	0.302605	-2.67547	0.00746246	0.0282781	down
ENSG00000105327	BBC3	407.525	-0.808321	0.120025	-6.73463	1.64348e-11	2.99615e-10	down
ENSG00000101310	SEC23B	1391.12	-0.805625	0.0643153	-12.5262	5.36823e-36	4.29539e-34	down
ENSG00000141542	RAB40B	174.407	-0.804205	0.211285	-3.80626	0.000141083	0.000877523	down
ENSG00000166444	ST5	214.152	-0.802195	0.201063	-3.98977	6.61378e-05	0.000441741	down
ENSG00000171346	KRT15	1430.27	-0.801404	0.0649149	-12.3455	5.15369e-35	3.9453e-33	down
ENSG00000105519	CAPS	5544.52	-0.800256	0.0443678	-18.0368	1.00098e-72	2.65644e-70	down
ENSG00000057663	ATG5	898.331	-0.799549	0.0836387	-9.55956	1.18263e-21	4.62136e-20	down
ENSG00000163346	PBXIP1	1153.05	-0.799509	0.0750141	-10.6581	1.59786e-26	8.42476e-25	down
ENSG00000082482	KCNK2	327.229	-0.797475	0.165135	-4.82923	1.37063e-06	1.25717e-05	down
ENSG00000137449	CPEB2	67.2694	-0.797426	0.301388	-2.64585	0.00814869	0.0304295	down
ENSG00000006118	TMEM132A	1396.84	-0.797416	0.0649676	-12.2741	1.24818e-34	9.46417e-33	down
ENSG00000052795	FNIP2	248.491	-0.797368	0.153513	-5.19414	2.05672e-07	2.16309e-06	down
ENSG00000171791	BCL2	141.016	-0.79533	0.221702	-3.58739	0.000334005	0.00189942	down
ENSG00000076662	ICAM3	93.8715	-0.793848	0.275541	-2.88106	0.00396345	0.0163709	down
ENSG00000177556	ATOX1	1335.36	-0.793643	0.068378	-11.6067	3.81028e-31	2.49675e-29	down
ENSG00000111885	MAN1A1	689.653	-0.793538	0.0958522	-8.27876	1.2446e-16	3.39927e-15	down
ENSG00000137941	TTLL7	558.319	-0.789622	0.116287	-6.79032	1.11888e-11	2.07161e-10	down
ENSG00000139117	CPNE8	278.2	-0.786709	0.146312	-5.37691	7.57737e-08	8.5208e-07	down
ENSG00000140836	ZFHX3	1048.65	-0.786271	0.0787088	-9.98961	1.69247e-23	7.26392e-22	down
ENSG00000151715	TMEM45B	258.779	-0.781711	0.153057	-5.10733	3.26749e-07	3.33942e-06	down
ENSG00000177694	NAALADL2	103.098	-0.779525	0.258624	-3.01412	0.00257722	0.0113112	down
ENSG00000277142	LINC00235	83.9024	-0.774633	0.2771	-2.7955	0.00518191	0.0207055	down
ENSG00000123094	RASSF8	250.194	-0.774346	0.151711	-5.10409	3.32393e-07	3.39275e-06	down
ENSG00000139044	B4GALNT3	146.309	-0.771414	0.20329	-3.79464	0.000147857	0.000914302	down
ENSG00000164463	CREBRF	276.243	-0.770425	0.15952	-4.82965	1.3677e-06	1.25521e-05	down
ENSG00000100867	DHRS2	99.7559	-0.76953	0.280102	-2.74732	0.00600846	0.0235184	down
ENSG00000142197	DOP1B	717.41	-0.769274	0.0886761	-8.6751	4.13191e-18	1.27258e-16	down
ENSG00000109321	AREG	1436.58	-0.769076	0.0725246	-10.6043	2.84453e-26	1.48018e-24	down
ENSG00000104447	TRPS1	1028.04	-0.768345	0.0836859	-9.1813	4.25926e-20	1.48079e-18	down
ENSG00000230638	AL445933.1	126.469	-0.768155	0.251618	-3.05286	0.00226675	0.01015	down
ENSG00000198087	CD2AP	1567.59	-0.767858	0.0644153	-11.9204	9.26221e-33	6.55477e-31	down
ENSG00000148719	DNAJB12	1173.41	-0.767249	0.0775369	-9.89528	4.36384e-23	1.84312e-21	down
ENSG00000153561	RMND5A	1750.91	-0.766791	0.0604	-12.6952	6.28597e-37	5.15935e-35	down
ENSG00000106546	AHR	5301.15	-0.766786	0.0377027	-20.3377	5.96932e-92	3.06611e-89	down
ENSG00000125962	ARMCX5	243.802	-0.766541	0.15836	-4.84049	1.29516e-06	1.19553e-05	down
ENSG00000104419	NDRG1	1241.29	-0.765673	0.0695402	-11.0105	3.40068e-28	1.96192e-26	down
ENSG00000133985	TTC9	199.426	-0.765477	0.194981	-3.9259	8.64076e-05	0.000563188	down
ENSG00000099800	TIMM13	775.77	-0.764746	0.0877993	-8.71017	3.03419e-18	9.45467e-17	down
ENSG00000146411	SLC2A12	281.771	-0.762706	0.147806	-5.1602	2.46692e-07	2.56905e-06	down
ENSG00000164647	STEAP1	193.258	-0.762698	0.175259	-4.35183	1.35004e-05	0.000103649	down
ENSG00000112186	CAP2	371.305	-0.760599	0.126224	-6.02579	1.68281e-09	2.38181e-08	down
ENSG00000246898	LINC00920	109.24	-0.759358	0.235362	-3.22634	0.00125384	0.00607944	down
ENSG00000160712	IL6R	555.153	-0.756601	0.100736	-7.51073	5.88003e-14	1.32243e-12	down
ENSG00000154122	ANKH	1574.57	-0.755376	0.0630453	-11.9815	4.4435e-33	3.18711e-31	down
ENSG00000247627	MTND4P12	71.6933	-0.754785	0.299232	-2.52241	0.0116555	0.0409239	down
ENSG00000135821	GLUL	8629.23	-0.75315	0.0331071	-22.7489	1.47162e-114	1.01881e-111	down
ENSG00000274750	HIST1H3E	197.331	-0.753001	0.176462	-4.26721	1.9793e-05	0.000146383	down
ENSG00000204965	PCDHA5	193.845	-0.752128	0.181258	-4.14948	3.33228e-05	0.00023698	down
ENSG00000152495	CAMK4	165.904	-0.750673	0.193013	-3.88923	0.000100562	0.000647756	down
ENSG00000120686	UFM1	1670.92	-0.750494	0.0637486	-11.7727	5.39537e-32	3.71907e-30	down
ENSG00000158158	CNNM4	894.956	-0.750385	0.0833939	-8.99807	2.29716e-19	7.73313e-18	down
ENSG00000147416	ATP6V1B2	1246.68	-0.750031	0.0718962	-10.4321	1.76846e-25	8.6911e-24	down
ENSG00000143412	ANXA9	1045.15	-0.748902	0.0820835	-9.12366	7.26271e-20	2.48697e-18	down
ENSG00000145284	SCD5	755.143	-0.748356	0.0889005	-8.41791	3.83257e-17	1.08975e-15	down
ENSG00000068024	HDAC4	388.04	-0.748227	0.121637	-6.15131	7.68451e-10	1.1236e-08	down
ENSG00000158528	PPP1R9A	358.397	-0.74652	0.130374	-5.72598	1.02836e-08	1.31734e-07	down
ENSG00000198840	MT-ND3	9131.31	-0.745675	0.0792616	-9.40777	5.06774e-21	1.89867e-19	down
ENSG00000142669	SH3BGRL3	895.544	-0.744168	0.0834666	-8.91577	4.84454e-19	1.58398e-17	down
ENSG00000150556	LYPD6B	141.222	-0.743961	0.204522	-3.63755	0.000275239	0.00159542	down
ENSG00000085433	WDR47	355.575	-0.743948	0.138478	-5.37231	7.77349e-08	8.72901e-07	down
ENSG00000233276	GPX1	1050.92	-0.742895	0.107024	-6.94138	3.88276e-12	7.53966e-11	down
ENSG00000164938	TP53INP1	677.649	-0.740888	0.0980769	-7.55415	4.21603e-14	9.61774e-13	down
ENSG00000109680	TBC1D19	98.1968	-0.740418	0.255346	-2.89967	0.0037356	0.0155994	down
ENSG00000166503	HDGFL3	394.464	-0.740359	0.121062	-6.11554	9.62329e-10	1.39302e-08	down
ENSG00000137261	KIAA0319	120.88	-0.739895	0.222618	-3.3236	0.000888621	0.00449762	down
ENSG00000167740	CYB5D2	225.471	-0.739331	0.166468	-4.44128	8.94266e-06	7.14829e-05	down
ENSG00000105877	DNAH11	172.894	-0.736009	0.183269	-4.01601	5.91912e-05	0.000399534	down
ENSG00000143067	ZNF697	395.648	-0.735469	0.122653	-5.99632	2.01835e-09	2.82658e-08	down
ENSG00000178691	SUZ12	1123.02	-0.735345	0.0747314	-9.83984	7.58277e-23	3.17738e-21	down
ENSG00000198879	SFMBT2	94.7441	-0.733974	0.260749	-2.81486	0.00487978	0.0196661	down
ENSG00000111145	ELK3	1186.82	-0.733926	0.0728941	-10.0684	7.62163e-24	3.37038e-22	down
ENSG00000163349	HIPK1	2211.6	-0.733116	0.0519648	-14.108	3.39292e-45	3.72589e-43	down
ENSG00000087245	MMP2	1076.57	-0.73265	0.0799035	-9.16918	4.76645e-20	1.64634e-18	down
ENSG00000148700	ADD3	1705.96	-0.732044	0.0628445	-11.6485	2.33554e-31	1.55602e-29	down
ENSG00000099139	PCSK5	255.461	-0.726116	0.156984	-4.62543	3.7383e-06	3.16117e-05	down
ENSG00000141429	GALNT1	1162.52	-0.724804	0.0719899	-10.0681	7.6412e-24	3.37038e-22	down
ENSG00000111335	OAS2	127.04	-0.720798	0.25855	-2.78785	0.00530598	0.0211535	down
ENSG00000182568	SATB1	349.868	-0.718816	0.13846	-5.19152	2.08588e-07	2.19231e-06	down
ENSG00000011347	SYT7	709.938	-0.716419	0.0951695	-7.52782	5.15941e-14	1.1653e-12	down
ENSG00000139926	FRMD6	1481.12	-0.716362	0.0636959	-11.2466	2.40732e-29	1.46304e-27	down
ENSG00000175130	MARCKSL1	1659.3	-0.715667	0.0627404	-11.4068	3.86695e-30	2.42415e-28	down
ENSG00000196502	SULT1A1	505.267	-0.714802	0.112715	-6.34169	2.27256e-10	3.55812e-09	down
ENSG00000115457	IGFBP2	794.205	-0.7122	0.0934005	-7.62523	2.43606e-14	5.64619e-13	down
ENSG00000006468	ETV1	79.9585	-0.712199	0.279806	-2.54533	0.0109174	0.0388552	down
ENSG00000142634	EFHD2	1638.48	-0.712012	0.0605785	-11.7535	6.77171e-32	4.62772e-30	down
ENSG00000139278	GLIPR1	151.458	-0.71144	0.200874	-3.54172	0.000397535	0.00221327	down
ENSG00000172201	ID4	449.421	-0.708701	0.126178	-5.61669	1.94652e-08	2.40267e-07	down
ENSG00000112175	BMP5	280.343	-0.70755	0.148706	-4.75803	1.95488e-06	1.74775e-05	down
ENSG00000142173	COL6A2	116.242	-0.702959	0.234044	-3.00353	0.00266863	0.0116506	down
ENSG00000104369	JPH1	139.745	-0.701985	0.209813	-3.34576	0.000820567	0.00419451	down
ENSG00000079385	CEACAM1	424.957	-0.701978	0.1207	-5.81588	6.03143e-09	7.93707e-08	down
ENSG00000164300	SERINC5	1570.63	-0.701971	0.0607236	-11.5601	6.56331e-31	4.24827e-29	down
ENSG00000185222	TCEAL9	584.052	-0.701565	0.107439	-6.52987	6.58267e-11	1.09087e-09	down
ENSG00000165434	PGM2L1	666.765	-0.701198	0.0945504	-7.41613	1.20589e-13	2.65946e-12	down
ENSG00000143147	GPR161	568.656	-0.70052	0.102811	-6.81368	9.51312e-12	1.78419e-10	down
ENSG00000062716	VMP1	4614.16	-0.700483	0.0381485	-18.362	2.64568e-75	7.65949e-73	down
ENSG00000178980	SELENOW	537.5	-0.699321	0.103233	-6.77418	1.25115e-11	2.30313e-10	down
ENSG00000169136	ATF5	475.485	-0.698707	0.119055	-5.86878	4.39004e-09	5.89399e-08	down
ENSG00000176406	RIMS2	97.8779	-0.697374	0.269231	-2.59024	0.00959087	0.0348586	down
ENSG00000283761	AC118553.2	135.855	-0.695231	0.277195	-2.50809	0.0121385	0.0423604	down
ENSG00000114739	ACVR2B	461.57	-0.692967	0.11484	-6.03418	1.59771e-09	2.26741e-08	down
ENSG00000220205	VAMP2	626.464	-0.692476	0.0950031	-7.28899	3.12287e-13	6.62124e-12	down
ENSG00000183779	ZNF703	467.822	-0.691226	0.13604	-5.08104	3.75381e-07	3.80229e-06	down
ENSG00000154529	CNTNAP3B	336.992	-0.690233	0.142279	-4.85125	1.22685e-06	1.14107e-05	down
ENSG00000176153	GPX2	352.514	-0.69002	0.13175	-5.23733	1.62915e-07	1.73171e-06	down
ENSG00000127824	TUBA4A	2106.86	-0.689525	0.0529066	-13.0329	7.95401e-39	6.88325e-37	down
ENSG00000214049	UCA1	9601.76	-0.689315	0.0340757	-20.229	5.44364e-91	2.47654e-88	down
ENSG00000196730	DAPK1	326.132	-0.688988	0.132538	-5.19842	2.00993e-07	2.11668e-06	down
ENSG00000152766	ANKRD22	389.422	-0.688642	0.123787	-5.5631	2.65022e-08	3.21153e-07	down
ENSG00000134317	GRHL1	345.351	-0.688023	0.13155	-5.23013	1.69393e-07	1.79696e-06	down
ENSG00000092621	PHGDH	4036.73	-0.687618	0.0446865	-15.3876	1.98213e-53	2.94967e-51	down
ENSG00000065882	TBC1D1	858.676	-0.687408	0.0882017	-7.7936	6.51281e-15	1.56652e-13	down
ENSG00000065618	COL17A1	12283.2	-0.686759	0.0375134	-18.307	7.27284e-75	2.06795e-72	down
ENSG00000090316	MAEA	1546.96	-0.68663	0.0647458	-10.605	2.82451e-26	1.47458e-24	down
ENSG00000173267	SNCG	1655.67	-0.684245	0.0647879	-10.5613	4.50358e-26	2.29107e-24	down
ENSG00000179454	KLHL28	370.282	-0.683236	0.126391	-5.40572	6.45477e-08	7.36242e-07	down
ENSG00000019485	PRDM11	458.219	-0.681404	0.111232	-6.12599	9.01237e-10	1.31054e-08	down
ENSG00000177181	RIMKLA	114.362	-0.680932	0.262801	-2.59106	0.00956805	0.0347995	down
ENSG00000241978	AKAP2	1320.49	-0.680135	0.0658065	-10.3354	4.875e-25	2.34516e-23	down
ENSG00000170310	STX8	297.793	-0.679018	0.142094	-4.77866	1.76464e-06	1.59288e-05	down
ENSG00000164794	KCNV1	100.723	-0.677966	0.25892	-2.61844	0.00883328	0.0325057	down
ENSG00000183111	ARHGEF37	348.159	-0.677272	0.128346	-5.27694	1.31359e-07	1.41805e-06	down
ENSG00000152409	JMY	515.176	-0.677145	0.1045	-6.47983	9.18273e-11	1.49966e-09	down
ENSG00000139625	MAP3K12	205.093	-0.67576	0.198284	-3.40805	0.000654299	0.00344524	down
ENSG00000163347	CLDN1	4057.64	-0.674614	0.044358	-15.2084	3.11055e-52	4.42226e-50	down
ENSG00000109814	UGDH	820.635	-0.673648	0.0828573	-8.13021	4.2853e-16	1.12044e-14	down
ENSG00000125772	GPCPD1	511.993	-0.673414	0.106055	-6.34967	2.15782e-10	3.3918e-09	down
ENSG00000138311	ZNF365	844.193	-0.673149	0.105973	-6.35205	2.12463e-10	3.34615e-09	down
ENSG00000164099	PRSS12	289.291	-0.672969	0.143477	-4.69044	2.72624e-06	2.37472e-05	down
ENSG00000074590	NUAK1	379.541	-0.672535	0.122001	-5.51253	3.53711e-08	4.1937e-07	down
ENSG00000144909	OSBPL11	526.319	-0.672015	0.118176	-5.68655	1.29629e-08	1.63426e-07	down
ENSG00000127989	MTERF1	337.63	-0.671526	0.130098	-5.16169	2.44724e-07	2.55023e-06	down
ENSG00000134986	NREP	90.0757	-0.670832	0.257607	-2.60409	0.00921183	0.033704	down
ENSG00000185619	PCGF3	1634.56	-0.67009	0.0603903	-11.096	1.31222e-28	7.65364e-27	down
ENSG00000095383	TBC1D2	1936.77	-0.669535	0.0547215	-12.2353	2.0134e-34	1.51223e-32	down
ENSG00000248905	FMN1	349.106	-0.668252	0.131822	-5.06934	3.99199e-07	4.02307e-06	down
ENSG00000198642	KLHL9	705.707	-0.668113	0.0931612	-7.17157	7.41403e-13	1.52721e-11	down
ENSG00000251562	MALAT1	11367	-0.665261	0.0328695	-20.2395	4.39782e-91	2.0596e-88	down
ENSG00000170759	KIF5B	2957.65	-0.66463	0.0481467	-13.8043	2.40189e-43	2.43601e-41	down
ENSG00000167741	GGT6	270.064	-0.664467	0.15674	-4.23928	2.24234e-05	0.000164444	down
ENSG00000178607	ERN1	365.041	-0.664209	0.126588	-5.24702	1.54578e-07	1.64859e-06	down
ENSG00000198624	CCDC69	138.545	-0.663734	0.207607	-3.19708	0.00138828	0.0066383	down
ENSG00000088854	C20orf194	273.311	-0.663218	0.163652	-4.05262	5.06476e-05	0.000347762	down
ENSG00000073792	IGF2BP2	5325.63	-0.663177	0.0352365	-18.8207	5.10797e-79	1.65988e-76	down
ENSG00000140044	JDP2	310.658	-0.662721	0.145851	-4.54384	5.52397e-06	4.54329e-05	down
ENSG00000167074	TEF	509.737	-0.662137	0.1063	-6.22893	4.69619e-10	7.06781e-09	down
ENSG00000121858	TNFSF10	442.12	-0.66104	0.113093	-5.84509	5.06293e-09	6.7462e-08	down
ENSG00000139174	PRICKLE1	593.397	-0.660801	0.0999625	-6.61049	3.83061e-11	6.56999e-10	down
ENSG00000077585	GPR137B	269.745	-0.660266	0.14831	-4.45194	8.5096e-06	6.833e-05	down
ENSG00000109466	KLHL2	973.8	-0.660263	0.0772241	-8.54996	1.23126e-17	3.68522e-16	down
ENSG00000162645	GBP2	723.984	-0.659661	0.095124	-6.93475	4.06947e-12	7.86386e-11	down
ENSG00000230937	MIR205HG	2535.55	-0.65965	0.0566833	-11.6375	2.65801e-31	1.76348e-29	down
ENSG00000158555	GDPD5	263.26	-0.659551	0.148376	-4.44513	8.78379e-06	7.03542e-05	down
ENSG00000124508	BTN2A2	301.253	-0.658379	0.148559	-4.43176	9.34677e-06	7.46008e-05	down
ENSG00000182871	COL18A1	3228.77	-0.657382	0.051989	-12.6447	1.19752e-36	9.72861e-35	down
ENSG00000268858	AL118506.1	146.064	-0.657022	0.214501	-3.06303	0.00219109	0.00986953	down
ENSG00000109689	STIM2	549.915	-0.656604	0.122898	-5.34267	9.15889e-08	1.01676e-06	down
ENSG00000263465	SRSF8	561.799	-0.65649	0.100879	-6.50773	7.62942e-11	1.25629e-09	down
ENSG00000148120	C9orf3	951.977	-0.656415	0.0832425	-7.88558	3.13088e-15	7.70527e-14	down
ENSG00000189306	RRP7A	703.551	-0.655518	0.0891494	-7.35302	1.93772e-13	4.21506e-12	down
ENSG00000146530	VWDE	160.903	-0.655237	0.193557	-3.38524	0.000711153	0.00370887	down
ENSG00000187650	VMAC	160.666	-0.654033	0.248057	-2.63663	0.00837348	0.031123	down
ENSG00000081026	MAGI3	783.769	-0.653858	0.090513	-7.2239	5.05159e-13	1.0556e-11	down
ENSG00000196743	GM2A	1099.4	-0.651946	0.0729529	-8.93654	4.01554e-19	1.31834e-17	down
ENSG00000172915	NBEA	225.639	-0.651493	0.168612	-3.86385	0.000111616	0.000711186	down
ENSG00000175087	PDIK1L	163.286	-0.650849	0.194126	-3.35272	0.000800217	0.00409969	down
ENSG00000244115	DNAJC25-GNG10	161.154	-0.650668	0.244447	-2.66179	0.00777255	0.0292966	down
ENSG00000249459	ZNF286B	229.378	-0.650359	0.159416	-4.07963	4.51076e-05	0.000312417	down
ENSG00000130513	GDF15	891.981	-0.649412	0.088276	-7.35661	1.8864e-13	4.10905e-12	down
ENSG00000197312	DDI2	2902.53	-0.648871	0.0467861	-13.8689	9.77865e-44	1.01107e-41	down
ENSG00000164620	RELL2	386.304	-0.648146	0.168822	-3.83922	0.000123427	0.000778351	down
ENSG00000270882	HIST2H4A	202.797	-0.64801	0.182365	-3.55336	0.000380339	0.00213094	down
ENSG00000011258	MBTD1	662.584	-0.647696	0.0974421	-6.64698	2.99164e-11	5.2118e-10	down
ENSG00000137393	RNF144B	1701.1	-0.647024	0.0582879	-11.1005	1.24769e-28	7.33096e-27	down
ENSG00000117139	KDM5B	2579.53	-0.644375	0.0486464	-13.2461	4.75308e-40	4.34961e-38	down
ENSG00000176641	RNF152	352.751	-0.644194	0.129369	-4.97951	6.37448e-07	6.23852e-06	down
ENSG00000166987	MBD6	1195.07	-0.64396	0.0806155	-7.98804	1.37102e-15	3.43791e-14	down
ENSG00000164142	FAM160A1	227.978	-0.643936	0.160892	-4.00228	6.27357e-05	0.000420784	down
ENSG00000184481	FOXO4	460.688	-0.643369	0.116071	-5.54289	2.97514e-08	3.57534e-07	down
ENSG00000141504	SAT2	209.216	-0.642363	0.16596	-3.87058	0.000108575	0.000693478	down
ENSG00000270757	HSPE1-MOB4	172.407	-0.641954	0.1997	-3.21459	0.00130632	0.00630512	down
ENSG00000181274	FRAT2	242.479	-0.641488	0.170818	-3.75538	0.000173077	0.00105308	down
ENSG00000215845	TSTD1	253.029	-0.641457	0.156338	-4.10301	4.07815e-05	0.000284934	down
ENSG00000106571	GLI3	686.6	-0.641408	0.095455	-6.71948	1.82378e-11	3.2888e-10	down
ENSG00000233098	CCDC144NL-AS1	1005.92	-0.640953	0.0759589	-8.43817	3.22358e-17	9.23184e-16	down
ENSG00000227036	LINC00511	2293.42	-0.640804	0.0548231	-11.6886	1.4581e-31	9.79635e-30	down
ENSG00000168916	ZNF608	408.529	-0.639511	0.124247	-5.1471	2.6455e-07	2.74247e-06	down
ENSG00000124225	PMEPA1	1146.46	-0.638604	0.0753891	-8.47078	2.43757e-17	7.13482e-16	down
ENSG00000168818	STX18	391.734	-0.637429	0.120187	-5.30364	1.13516e-07	1.23718e-06	down
ENSG00000151150	ANK3	673.756	-0.637388	0.091733	-6.9483	3.69713e-12	7.20556e-11	down
ENSG00000113532	ST8SIA4	122.223	-0.636825	0.243556	-2.6147	0.0089307	0.0328187	down
ENSG00000162981	FAM84A	1805.3	-0.636681	0.0591782	-10.7587	5.39168e-27	2.92013e-25	down
ENSG00000089356	FXYD3	3285.91	-0.636542	0.0484088	-13.1493	1.7177e-39	1.53657e-37	down
ENSG00000115363	EVA1A	277.993	-0.636287	0.154487	-4.11871	3.80992e-05	0.000268075	down
ENSG00000172071	EIF2AK3	510.903	-0.636007	0.10934	-5.81678	5.99931e-09	7.90132e-08	down
ENSG00000106714	CNTNAP3	711.556	-0.634962	0.0942259	-6.73873	1.5978e-11	2.92099e-10	down
ENSG00000137767	SQOR	135.147	-0.634834	0.212428	-2.98847	0.00280382	0.012155	down
ENSG00000183186	C2CD4C	153.96	-0.634548	0.221758	-2.86145	0.00421707	0.0172976	down
ENSG00000158406	HIST1H4H	204.948	-0.633737	0.170458	-3.71785	0.000200929	0.00120732	down
ENSG00000105928	GSDME	223.942	-0.632191	0.160242	-3.94523	7.97221e-05	0.000524335	down
ENSG00000145919	BOD1	1076.23	-0.631919	0.0745582	-8.47552	2.34031e-17	6.86276e-16	down
ENSG00000109220	CHIC2	202.08	-0.630318	0.18106	-3.48127	0.00049904	0.00270832	down
ENSG00000163131	CTSS	168.538	-0.630242	0.197839	-3.18563	0.00144441	0.00687161	down
ENSG00000110841	PPFIBP1	3625.31	-0.629993	0.0451319	-13.9589	2.77496e-44	2.94572e-42	down
ENSG00000053254	FOXN3	303.058	-0.62987	0.138556	-4.54596	5.46864e-06	4.50477e-05	down
ENSG00000260942	CAPN10-DT	108.176	-0.629297	0.238573	-2.63775	0.00834579	0.0310418	down
ENSG00000135503	ACVR1B	724.639	-0.629163	0.0895404	-7.02659	2.11647e-12	4.19682e-11	down
ENSG00000162889	MAPKAPK2	1551.45	-0.628509	0.0678007	-9.26996	1.86218e-20	6.70846e-19	down
ENSG00000197557	TTC30A	203.211	-0.627191	0.182628	-3.43425	0.000594194	0.00315905	down
ENSG00000112290	WASF1	387.389	-0.627129	0.129824	-4.83059	1.36126e-06	1.25002e-05	down
ENSG00000178053	MLF1	525.532	-0.626972	0.111174	-5.63956	1.70483e-08	2.11913e-07	down
ENSG00000142156	COL6A1	312.565	-0.626287	0.137775	-4.54574	5.4743e-06	4.5071e-05	down
ENSG00000163362	INAVA	943.063	-0.62609	0.078965	-7.92871	2.21437e-15	5.47507e-14	down
ENSG00000183691	NOG	114.759	-0.625519	0.23875	-2.61997	0.00879371	0.0323826	down
ENSG00000115738	ID2	658.27	-0.624404	0.0968935	-6.44423	1.16189e-10	1.87825e-09	down
ENSG00000129514	FOXA1	169.727	-0.623819	0.200108	-3.11741	0.00182446	0.00843032	down
ENSG00000114166	KAT2B	148.614	-0.623404	0.205817	-3.02892	0.00245427	0.0108704	down
ENSG00000112406	HECA	816.775	-0.622359	0.0843751	-7.3761	1.62989e-13	3.55518e-12	down
ENSG00000119559	C19orf25	301.274	-0.621527	0.141012	-4.40762	1.04511e-05	8.2464e-05	down
ENSG00000144369	FAM171B	1118.96	-0.621344	0.072892	-8.52418	1.53897e-17	4.58039e-16	down
ENSG00000131871	SELENOS	409.134	-0.62127	0.118215	-5.25544	1.47673e-07	1.58343e-06	down
ENSG00000092841	MYL6	5108.86	-0.619592	0.0440536	-14.0645	6.2762e-45	6.84493e-43	down
ENSG00000164023	SGMS2	452.129	-0.617853	0.116885	-5.28597	1.25037e-07	1.3544e-06	down
ENSG00000169403	PTAFR	309.41	-0.616149	0.149928	-4.10964	3.96278e-05	0.000277726	down
ENSG00000071564	TCF3	2206.24	-0.616095	0.0529997	-11.6245	3.09435e-31	2.04445e-29	down
ENSG00000119669	IRF2BPL	691.906	-0.615892	0.0921696	-6.68215	2.35454e-11	4.16108e-10	down
ENSG00000153558	FBXL2	325.766	-0.615661	0.134852	-4.56546	4.98405e-06	4.13554e-05	down
ENSG00000214860	EVPLL	209.404	-0.615225	0.186639	-3.29633	0.000979575	0.00487735	down
ENSG00000116017	ARID3A	993.675	-0.615002	0.077042	-7.98269	1.43182e-15	3.57909e-14	down
ENSG00000174718	KIAA1551	807.869	-0.614609	0.0854385	-7.19359	6.3108e-13	1.31184e-11	down
ENSG00000109586	GALNT7	5783.79	-0.614519	0.037469	-16.4007	1.88898e-60	3.45727e-58	down
ENSG00000139990	DCAF5	1855.19	-0.614218	0.0569432	-10.7865	3.98742e-27	2.16695e-25	down
ENSG00000139629	GALNT6	144.939	-0.612845	0.202592	-3.02503	0.00248612	0.0109901	down
ENSG00000168283	BMI1	715.909	-0.612702	0.0899759	-6.80962	9.78558e-12	1.82454e-10	down
ENSG00000153113	CAST	11314.9	-0.612226	0.0301342	-20.3167	9.16101e-92	4.55846e-89	down
ENSG00000198911	SREBF2	3391.15	-0.611607	0.0467171	-13.0917	3.67186e-39	3.19492e-37	down
ENSG00000078124	ACER3	715.506	-0.611447	0.103381	-5.91451	3.32863e-09	4.53056e-08	down
ENSG00000140694	PARN	1111.46	-0.609957	0.074224	-8.21778	2.07304e-16	5.56644e-15	down
ENSG00000115594	IL1R1	179.744	-0.60715	0.208677	-2.90952	0.00361988	0.0151793	down
ENSG00000130766	SESN2	441.05	-0.606482	0.112593	-5.38649	7.18451e-08	8.10765e-07	down
ENSG00000137502	RAB30	153.465	-0.603938	0.201719	-2.99396	0.00275382	0.0119643	down
ENSG00000092096	SLC22A17	117.957	-0.603886	0.231974	-2.60325	0.00923444	0.0337712	down
ENSG00000131626	PPFIA1	6371.51	-0.603238	0.0342426	-17.6166	1.83729e-69	4.23987e-67	down
ENSG00000104140	RHOV	172.157	-0.602416	0.194305	-3.10036	0.00193284	0.00886934	down
ENSG00000171105	INSR	356.647	-0.602387	0.143122	-4.2089	2.56616e-05	0.00018607	down
ENSG00000205890	AC108134.1	102.438	-0.60219	0.24398	-2.46819	0.0135798	0.0465513	down
ENSG00000102870	ZNF629	919.859	-0.601233	0.0802656	-7.49055	6.8588e-14	1.52959e-12	down
ENSG00000196220	SRGAP3	280.624	-0.601157	0.144098	-4.17187	3.02112e-05	0.000216691	down
ENSG00000204642	HLA-F	392.73	-0.599853	0.141635	-4.2352	2.28344e-05	0.000167016	down
ENSG00000117569	PTBP2	364.369	-0.598525	0.135516	-4.41665	1.00244e-05	7.94124e-05	down
ENSG00000171723	GPHN	410.763	-0.59851	0.130491	-4.58659	4.50537e-06	3.76978e-05	down
ENSG00000075151	EIF4G3	1585.95	-0.598105	0.0604715	-9.89069	4.56852e-23	1.92446e-21	down
ENSG00000165886	UBTD1	684.705	-0.59808	0.091588	-6.53012	6.57169e-11	1.09087e-09	down
ENSG00000248527	MTATP6P1	7708.81	-0.597165	0.0890114	-6.70886	1.96152e-11	3.5133e-10	down
ENSG00000168785	TSPAN5	322.815	-0.597091	0.134999	-4.42294	9.73656e-06	7.74401e-05	down
ENSG00000177685	CRACR2B	132.644	-0.596691	0.216814	-2.75208	0.00592178	0.0232019	down
ENSG00000143924	EML4	3109.13	-0.595159	0.0444992	-13.3746	8.51101e-41	7.87912e-39	down
ENSG00000239282	CASTOR1	173.113	-0.594409	0.194235	-3.06025	0.00221152	0.00994184	down
ENSG00000117643	MAN1C1	125.731	-0.594	0.241893	-2.45563	0.0140638	0.0479218	down
ENSG00000115129	TP53I3	132.218	-0.593882	0.223194	-2.66083	0.00779473	0.0293571	down
ENSG00000132819	RBM38	782.835	-0.5937	0.0855204	-6.94221	3.86014e-12	7.50489e-11	down
ENSG00000122592	HOXA7	152.716	-0.593139	0.198639	-2.98602	0.00282638	0.0122361	down
ENSG00000180739	S1PR5	345.346	-0.592147	0.141911	-4.17266	3.01061e-05	0.000216034	down
ENSG00000134258	VTCN1	716.901	-0.592144	0.0895778	-6.61039	3.83314e-11	6.56999e-10	down
ENSG00000132669	RIN2	548.264	-0.591772	0.10133	-5.84007	5.21779e-09	6.93427e-08	down
ENSG00000104081	BMF	759.383	-0.591731	0.093566	-6.32421	2.54531e-10	3.95404e-09	down
ENSG00000121064	SCPEP1	1404.1	-0.591351	0.0639854	-9.24195	2.42035e-20	8.64107e-19	down
ENSG00000151338	MIPOL1	151.51	-0.590663	0.196771	-3.00179	0.00268401	0.0117089	down
ENSG00000134775	FHOD3	450.121	-0.590555	0.1144	-5.16217	2.44103e-07	2.54542e-06	down
ENSG00000157514	TSC22D3	363.55	-0.590388	0.125916	-4.68875	2.74874e-06	2.3904e-05	down
ENSG00000233901	LINC01503	487.417	-0.590068	0.110571	-5.33657	9.4722e-08	1.04595e-06	down
ENSG00000205268	PDE7A	1576.17	-0.589668	0.0608835	-9.68519	3.48577e-22	1.39808e-20	down
ENSG00000119686	FLVCR2	230.197	-0.589627	0.158724	-3.7148	0.000203361	0.00122101	down
ENSG00000162066	AMDHD2	438.934	-0.589541	0.114615	-5.14368	2.6941e-07	2.7874e-06	down
ENSG00000111424	VDR	470.357	-0.589282	0.110327	-5.34122	9.23217e-08	1.02086e-06	down
ENSG00000047346	FAM214A	607.193	-0.588158	0.0996108	-5.90456	3.5358e-09	4.79562e-08	down
ENSG00000153956	CACNA2D1	120.211	-0.587464	0.227502	-2.58224	0.00981613	0.0355394	down
ENSG00000125534	PPDPF	3598.45	-0.58534	0.0524409	-11.1619	6.26408e-29	3.73569e-27	down
ENSG00000089902	RCOR1	509.992	-0.585142	0.104667	-5.59051	2.26398e-08	2.77944e-07	down
ENSG00000161642	ZNF385A	2122.73	-0.585129	0.0574108	-10.192	2.15381e-24	9.88331e-23	down
ENSG00000234771	SLC25A25-AS1	314.582	0.585429	0.14321	4.0879	4.35301e-05	0.000302281	up
ENSG00000131373	HACL1	358.405	0.587056	0.137289	4.27607	1.90222e-05	0.000141604	up
ENSG00000105137	SYDE1	279.489	0.589479	0.150004	3.92975	8.50349e-05	0.000555377	up
ENSG00000111859	NEDD9	1446.19	0.592037	0.063195	9.36841	7.36331e-21	2.72665e-19	up
ENSG00000102753	KPNA3	1211.69	0.594897	0.0773682	7.68917	1.48097e-14	3.50916e-13	up
ENSG00000184898	RBM43	109.693	0.595771	0.233834	2.54784	0.0108394	0.0386292	up
ENSG00000239887	C1orf226	483.013	0.595872	0.126696	4.70315	2.56173e-06	2.24369e-05	up
ENSG00000143369	ECM1	269.217	0.595968	0.146256	4.07482	4.60508e-05	0.000318397	up
ENSG00000157193	LRP8	419.963	0.597652	0.121135	4.93377	8.06574e-07	7.75548e-06	up
ENSG00000108846	ABCC3	2331.93	0.597822	0.0607649	9.83828	7.7013e-23	3.21858e-21	up
ENSG00000279095	AC243964.3	170.727	0.598237	0.201769	2.96495	0.0030273	0.0129964	up
ENSG00000082153	BZW1	4586.61	0.599534	0.0383163	15.647	3.48359e-55	5.66012e-53	up
ENSG00000100099	HPS4	706.91	0.600089	0.0899926	6.6682	2.58956e-11	4.54615e-10	up
ENSG00000152926	ZNF117	288.682	0.600112	0.14516	4.13413	3.56299e-05	0.000252261	up
ENSG00000160917	CPSF4	596.223	0.600372	0.0994029	6.03978	1.54322e-09	2.194e-08	up
ENSG00000163950	SLBP	1192.01	0.60271	0.0696638	8.65169	5.07433e-18	1.54787e-16	up
ENSG00000146535	GNA12	1694.85	0.603566	0.0602941	10.0104	1.3724e-23	5.92215e-22	up
ENSG00000153531	ADPRHL1	183.427	0.605268	0.178112	3.39825	0.000678189	0.00355575	up
ENSG00000160216	AGPAT3	1536.37	0.606574	0.0612282	9.90678	3.88985e-23	1.64729e-21	up
ENSG00000145604	SKP2	1912.99	0.606738	0.0622327	9.7495	1.8537e-22	7.56834e-21	up
ENSG00000184719	RNLS	163.361	0.608241	0.195601	3.1096	0.00187339	0.00862886	up
ENSG00000177707	NECTIN3	312.921	0.608788	0.134847	4.51468	6.34139e-06	5.19147e-05	up
ENSG00000077147	TM9SF3	3319.47	0.610051	0.0445523	13.6929	1.11903e-42	1.12774e-40	up
ENSG00000119326	CTNNAL1	2558.85	0.61039	0.0531114	11.4926	1.43647e-30	9.18593e-29	up
ENSG00000078967	UBE2D4	279.35	0.611079	0.151946	4.02169	5.77816e-05	0.000391347	up
ENSG00000173889	PHC3	1149.76	0.611264	0.0983651	6.21424	5.1575e-10	7.71832e-09	up
ENSG00000154358	OBSCN	1162.14	0.611528	0.0762767	8.01722	1.08162e-15	2.72943e-14	up
ENSG00000178773	CPNE7	198.951	0.612262	0.170418	3.59271	0.000327253	0.00186635	up
ENSG00000113161	HMGCR	2801.59	0.612527	0.0462793	13.2355	5.47572e-40	4.95397e-38	up
ENSG00000263513	FAM72C	155.034	0.614016	0.208028	2.9516	0.00316129	0.0135097	up
ENSG00000278129	ZNF8	304.72	0.615224	0.154181	3.99027	6.59983e-05	0.00044118	up
ENSG00000198682	PAPSS2	424.597	0.615354	0.123091	4.99919	5.75716e-07	5.68327e-06	up
ENSG00000094916	CBX5	6757.56	0.615864	0.0331249	18.5922	3.71797e-77	1.18403e-74	up
ENSG00000171617	ENC1	1761.85	0.616558	0.0607456	10.1498	3.31925e-24	1.49724e-22	up
ENSG00000149043	SYT8	342.332	0.617174	0.134232	4.59781	4.26947e-06	3.59127e-05	up
ENSG00000198873	GRK5	429.072	0.618301	0.121594	5.08497	3.67679e-07	3.72902e-06	up
ENSG00000129646	QRICH2	99.6638	0.619307	0.250296	2.4743	0.0133498	0.0458816	up
ENSG00000185813	PCYT2	1516.77	0.619694	0.065046	9.527	1.61888e-21	6.30257e-20	up
ENSG00000003436	TFPI	1652.36	0.620647	0.0669246	9.27382	1.79599e-20	6.48471e-19	up
ENSG00000166913	YWHAB	4579.08	0.623771	0.0539861	11.5543	7.0223e-31	4.50872e-29	up
ENSG00000165572	KBTBD6	236.062	0.623881	0.183917	3.39219	0.000693352	0.00362808	up
ENSG00000111450	STX2	96.1204	0.624574	0.249726	2.50104	0.012383	0.0430795	up
ENSG00000177469	CAVIN1	1743.48	0.624975	0.0653779	9.55942	1.18415e-21	4.62136e-20	up
ENSG00000158480	SPATA2	369.387	0.625508	0.12791	4.89022	1.00725e-06	9.52964e-06	up
ENSG00000136718	IMP4	1045.3	0.625669	0.0866051	7.22439	5.03354e-13	1.05321e-11	up
ENSG00000115364	MRPL19	707.52	0.626093	0.0929733	6.73412	1.64924e-11	3.00124e-10	up
ENSG00000137337	MDC1	2298.21	0.627302	0.0557734	11.2473	2.38705e-29	1.45628e-27	up
ENSG00000198431	TXNRD1	12952.1	0.628186	0.0259849	24.175	4.07326e-129	3.41361e-126	up
ENSG00000230606	AC092683.1	113.74	0.629233	0.235784	2.66868	0.0076149	0.0287736	up
ENSG00000100934	SEC23A	1121.58	0.630078	0.0836651	7.53095	5.03734e-14	1.13934e-12	up
ENSG00000157510	AFAP1L1	159.077	0.630378	0.193747	3.25362	0.00113944	0.00558429	up
ENSG00000176998	HCG4	102.225	0.631347	0.248676	2.53884	0.0111222	0.0394164	up
ENSG00000244026	FAM86DP	177.919	0.631798	0.183719	3.43893	0.00058401	0.00311322	up
ENSG00000057294	PKP2	1902.56	0.632328	0.0568751	11.1178	1.02721e-28	6.0579e-27	up
ENSG00000185215	TNFAIP2	1763.02	0.632615	0.0574864	11.0046	3.63098e-28	2.07971e-26	up
ENSG00000197816	CCDC180	189.048	0.633733	0.258034	2.45601	0.014049	0.0478813	up
ENSG00000069424	KCNAB2	142.756	0.634612	0.231144	2.74552	0.00604143	0.0236126	up
ENSG00000106460	TMEM106B	1288.89	0.635842	0.0762435	8.33962	7.45274e-17	2.06383e-15	up
ENSG00000188878	FBF1	266.48	0.636371	0.176569	3.6041	0.000313235	0.00179446	up
ENSG00000079215	SLC1A3	965.015	0.636684	0.077253	8.24154	1.70014e-16	4.60398e-15	up
ENSG00000117479	SLC19A2	242.592	0.637942	0.162216	3.93266	8.4011e-05	0.000549818	up
ENSG00000156603	MED19	357.157	0.638405	0.137071	4.65747	3.20122e-06	2.74639e-05	up
ENSG00000185621	LMLN	715.278	0.639207	0.0962654	6.64005	3.13571e-11	5.45086e-10	up
ENSG00000064995	TAF11	607.037	0.640932	0.104716	6.12064	9.31979e-10	1.35277e-08	up
ENSG00000155744	FAM126B	258.927	0.640997	0.158715	4.03867	5.37559e-05	0.000366106	up
ENSG00000113580	NR3C1	2789.36	0.642041	0.0472444	13.5898	4.60488e-42	4.52614e-40	up
ENSG00000021762	OSBPL5	260.146	0.642669	0.148543	4.32647	1.51516e-05	0.00011494	up
ENSG00000182585	EPGN	157.319	0.642784	0.200136	3.21173	0.00131938	0.00636041	up
ENSG00000111696	NT5DC3	187.498	0.642936	0.181325	3.54577	0.000391464	0.00218789	up
ENSG00000066248	NGEF	371.361	0.643055	0.127506	5.04332	4.57521e-07	4.56747e-06	up
ENSG00000177409	SAMD9L	593.997	0.643195	0.098523	6.52838	6.64853e-11	1.09932e-09	up
ENSG00000170955	CAVIN3	219.688	0.643332	0.169084	3.8048	0.000141919	0.000881677	up
ENSG00000012660	ELOVL5	2914.24	0.645281	0.0472382	13.6602	1.75608e-42	1.74763e-40	up
ENSG00000115163	CENPA	331.134	0.646052	0.133024	4.85666	1.19383e-06	1.11296e-05	up
ENSG00000105997	HOXA3	347.738	0.646189	0.135179	4.78024	1.75088e-06	1.58225e-05	up
ENSG00000152661	GJA1	883.664	0.646597	0.0798716	8.09546	5.70483e-16	1.47945e-14	up
ENSG00000167601	AXL	1348.1	0.647226	0.0686348	9.43001	4.1005e-21	1.56202e-19	up
ENSG00000123545	NDUFAF4	202.681	0.648373	0.195541	3.31579	0.000913836	0.00461205	up
ENSG00000176055	MBLAC2	199.533	0.650222	0.171488	3.79165	0.000149652	0.00092361	up
ENSG00000106144	CASP2	952.393	0.650744	0.0815975	7.97505	1.52317e-15	3.80148e-14	up
ENSG00000151876	FBXO4	161.02	0.656324	0.192416	3.41096	0.000647352	0.00341244	up
ENSG00000153363	LINC00467	123.555	0.656399	0.233071	2.8163	0.00485797	0.0195931	up
ENSG00000253552	HOXA-AS2	184.346	0.657145	0.180865	3.63335	0.000279768	0.00161814	up
ENSG00000145632	PLK2	3075.87	0.657352	0.0475813	13.8153	2.0598e-43	2.10245e-41	up
ENSG00000198929	NOS1AP	151.497	0.657464	0.204603	3.21336	0.0013119	0.00632821	up
ENSG00000137124	ALDH1B1	431.789	0.657481	0.135093	4.86688	1.13376e-06	1.06167e-05	up
ENSG00000160285	LSS	5113.77	0.657533	0.0381132	17.2521	1.07888e-66	2.29053e-64	up
ENSG00000213390	ARHGAP19	547.108	0.659216	0.104577	6.30365	2.90713e-10	4.48983e-09	up
ENSG00000156381	ANKRD9	292.875	0.660946	0.149882	4.40978	1.03476e-05	8.17283e-05	up
ENSG00000140025	EFCAB11	154.743	0.662412	0.22771	2.90902	0.00362562	0.0151963	up
ENSG00000124171	PARD6B	165.569	0.662437	0.191619	3.45705	0.00054612	0.00293878	up
ENSG00000172115	CYCS	2647.71	0.665236	0.0490988	13.5489	8.04002e-42	7.66595e-40	up
ENSG00000100478	AP4S1	106.492	0.666466	0.236361	2.81969	0.00480701	0.0194352	up
ENSG00000100234	TIMP3	1352.17	0.667917	0.065978	10.1233	4.35308e-24	1.95251e-22	up
ENSG00000164430	CGAS	374.577	0.668046	0.127227	5.25084	1.51409e-07	1.61804e-06	up
ENSG00000135842	FAM129A	1583	0.668327	0.0614875	10.8693	1.61412e-27	8.92419e-26	up
ENSG00000125148	MT2A	1249.94	0.668821	0.0710865	9.40855	5.03032e-21	1.88921e-19	up
ENSG00000120458	MSANTD2	159.465	0.670449	0.199436	3.36172	0.000774577	0.00398887	up
ENSG00000249859	PVT1	158.215	0.671032	0.216199	3.10378	0.00191068	0.00878194	up
ENSG00000272556	GTF2IP13	293.012	0.671366	0.145153	4.62524	3.74168e-06	3.16235e-05	up
ENSG00000140859	KIFC3	1147.81	0.671495	0.0713459	9.41182	4.87622e-21	1.84428e-19	up
ENSG00000224420	ADM5	104.689	0.671529	0.239385	2.80523	0.00502804	0.0201768	up
ENSG00000269713	NBPF9	691.396	0.671862	0.0974595	6.89375	5.434e-12	1.04122e-10	up
ENSG00000137714	FDX1	266.374	0.673053	0.148865	4.52122	6.14836e-06	5.03861e-05	up
ENSG00000145779	TNFAIP8	545.652	0.674935	0.102105	6.6102	3.83812e-11	6.57144e-10	up
ENSG00000172878	METAP1D	238.012	0.67509	0.159363	4.23619	2.27349e-05	0.000166517	up
ENSG00000184470	TXNRD2	562.274	0.675682	0.101021	6.68853	2.25417e-11	3.99542e-10	up
ENSG00000130956	HABP4	510.306	0.677249	0.106066	6.38518	1.71197e-10	2.72597e-09	up
ENSG00000169752	NRG4	136.786	0.67732	0.226215	2.99414	0.00275218	0.0119637	up
ENSG00000285943	AC112128.1	171.158	0.677963	0.193143	3.51016	0.000447831	0.00245975	up
ENSG00000158483	FAM86C1	150.403	0.67827	0.197769	3.42961	0.000604454	0.0032061	up
ENSG00000084774	CAD	2376.05	0.678335	0.0516893	13.1233	2.42142e-39	2.15398e-37	up
ENSG00000174206	C12orf66	258.363	0.679343	0.150357	4.51821	6.23638e-06	5.10812e-05	up
ENSG00000126249	PDCD2L	205.623	0.679863	0.169464	4.01185	6.02459e-05	0.000405965	up
ENSG00000244165	P2RY11	158.727	0.681232	0.228033	2.98743	0.00281337	0.0121931	up
ENSG00000224531	SMIM13	309.838	0.685622	0.145478	4.71289	2.44232e-06	2.14383e-05	up
ENSG00000172939	OXSR1	968.704	0.686812	0.0779939	8.80597	1.29725e-18	4.16453e-17	up
ENSG00000143507	DUSP10	2057.49	0.689751	0.0541519	12.7373	3.66666e-37	3.04084e-35	up
ENSG00000187193	MT1X	106.805	0.69076	0.2391	2.889	0.00386463	0.0160043	up
ENSG00000138642	HERC6	163.086	0.691026	0.197247	3.50335	0.000459442	0.00251571	up
ENSG00000138829	FBN2	113.102	0.692022	0.277115	2.49724	0.0125164	0.0434591	up
ENSG00000149177	PTPRJ	774.269	0.692027	0.0870263	7.95192	1.8364e-15	4.56891e-14	up
ENSG00000179406	LINC00174	184.741	0.69205	0.195213	3.5451	0.000392469	0.00219273	up
ENSG00000072840	EVC	399.74	0.693579	0.130584	5.31135	1.08814e-07	1.19e-06	up
ENSG00000163110	PDLIM5	2166.56	0.694673	0.0556625	12.4801	9.58722e-36	7.5573e-34	up
ENSG00000130818	ZNF426	187.634	0.694754	0.181762	3.82234	0.000132193	0.000828051	up
ENSG00000148225	WDR31	143.702	0.695888	0.225503	3.08594	0.00202911	0.00926307	up
ENSG00000165138	ANKS6	2369.29	0.695983	0.0513015	13.5665	6.32569e-42	6.10449e-40	up
ENSG00000137274	BPHL	168.951	0.696974	0.194559	3.58233	0.000340539	0.00193312	up
ENSG00000269343	ZNF587B	265.017	0.697824	0.165254	4.22273	2.41361e-05	0.000176051	up
ENSG00000112659	CUL9	676.421	0.698422	0.0964991	7.23761	4.5667e-13	9.61845e-12	up
ENSG00000198954	KIF1BP	655.195	0.698829	0.092853	7.52619	5.2244e-14	1.1783e-12	up
ENSG00000177854	TMEM187	140.467	0.699528	0.206819	3.38232	0.000718751	0.00374131	up
ENSG00000146909	NOM1	443.91	0.701155	0.122054	5.74463	9.21205e-09	1.19255e-07	up
ENSG00000142227	EMP3	211.129	0.703336	0.16805	4.18528	2.84811e-05	0.00020502	up
ENSG00000185483	ROR1	1390.49	0.704041	0.0644743	10.9197	9.27717e-28	5.16505e-26	up
ENSG00000226085	UQCRFS1P1	139.583	0.704966	0.280784	2.5107	0.0120491	0.0421203	up
ENSG00000075702	WDR62	643.87	0.708819	0.0956744	7.40866	1.27584e-13	2.80985e-12	up
ENSG00000188493	C19orf54	226.935	0.709705	0.182222	3.89473	9.83085e-05	0.000635295	up
ENSG00000134508	CABLES1	818.435	0.709842	0.0849703	8.35401	6.59854e-17	1.83686e-15	up
ENSG00000185697	MYBL1	572.387	0.709878	0.101603	6.98681	2.81215e-12	5.50773e-11	up
ENSG00000268621	IGFL2-AS1	544.9	0.710068	0.105079	6.75749	1.40401e-11	2.56966e-10	up
ENSG00000204410	MSH5	258.497	0.710274	0.162572	4.36899	1.24825e-05	9.67668e-05	up
ENSG00000105419	MEIS3	169.756	0.710556	0.200486	3.54416	0.000393861	0.00219742	up
ENSG00000008300	CELSR3	1391.7	0.710565	0.0647454	10.9748	5.05368e-28	2.85354e-26	up
ENSG00000135318	NT5E	3207.18	0.711674	0.0451545	15.7609	5.78218e-56	9.49172e-54	up
ENSG00000123908	AGO2	3797.3	0.713438	0.0409483	17.4229	5.53113e-68	1.24045e-65	up
ENSG00000160446	ZDHHC12	1430.23	0.714218	0.0640546	11.1502	7.14841e-29	4.24717e-27	up
ENSG00000116678	LEPR	273.03	0.714235	0.14572	4.90143	9.51413e-07	9.03899e-06	up
ENSG00000186187	ZNRF1	720.97	0.71641	0.101043	7.09018	1.33937e-12	2.6996e-11	up
ENSG00000170500	LONRF2	436.678	0.716695	0.118878	6.02882	1.65156e-09	2.34175e-08	up
ENSG00000198168	SVIP	325.692	0.720747	0.146265	4.92768	8.32133e-07	7.98196e-06	up
ENSG00000231419	LINC00689	114.123	0.721801	0.243324	2.96643	0.00301282	0.0129447	up
ENSG00000107443	CCNJ	114.014	0.721912	0.244534	2.95219	0.00315526	0.0134876	up
ENSG00000167994	RAB3IL1	107.439	0.723723	0.262883	2.75303	0.00590468	0.0231533	up
ENSG00000110104	CCDC86	795.566	0.725073	0.0928104	7.81241	5.61061e-15	1.35978e-13	up
ENSG00000170734	POLH	331.446	0.726555	0.133662	5.43578	5.45574e-08	6.31335e-07	up
ENSG00000089486	CDIP1	148.871	0.728477	0.199946	3.64336	0.000269103	0.00156441	up
ENSG00000086300	SNX10	199.499	0.729397	0.171877	4.24371	2.19857e-05	0.000161475	up
ENSG00000169715	MT1E	485.266	0.729708	0.115309	6.32829	2.47895e-10	3.85849e-09	up
ENSG00000146021	KLHL3	127.132	0.732768	0.223222	3.28269	0.00102821	0.00509086	up
ENSG00000174177	CTU2	234.94	0.733349	0.1812	4.04718	5.18383e-05	0.000354715	up
ENSG00000103489	XYLT1	93.9792	0.73438	0.25625	2.86588	0.00415857	0.017075	up
ENSG00000179532	DNHD1	260.943	0.734468	0.179135	4.10008	4.13002e-05	0.000288052	up
ENSG00000273033	LINC02035	122.626	0.734794	0.220937	3.32581	0.000881631	0.0044665	up
ENSG00000171298	GAA	1832.76	0.735738	0.0578958	12.708	5.33929e-37	4.40505e-35	up
ENSG00000138411	HECW2	197.594	0.736723	0.171893	4.28594	1.81965e-05	0.000136222	up
ENSG00000148411	NACC2	1443.46	0.737013	0.0658136	11.1985	4.14769e-29	2.50165e-27	up
ENSG00000100077	GRK3	294.346	0.737375	0.158614	4.64886	3.33768e-06	2.8527e-05	up
ENSG00000175592	FOSL1	962.498	0.737803	0.078547	9.39314	5.82356e-21	2.17673e-19	up
ENSG00000162129	CLPB	324.27	0.738918	0.138066	5.35191	8.70313e-08	9.7249e-07	up
ENSG00000204116	CHIC1	359.757	0.741563	0.137245	5.40322	6.54541e-08	7.44979e-07	up
ENSG00000100271	TTLL1	79.4716	0.742395	0.295679	2.51081	0.0120454	0.0421165	up
ENSG00000148798	INA	2074.17	0.745002	0.0649605	11.4685	1.89844e-30	1.19956e-28	up
ENSG00000130748	TMEM160	108.216	0.745137	0.238542	3.12371	0.00178587	0.00828568	up
ENSG00000119661	DNAL1	217.232	0.746699	0.175704	4.24976	2.14002e-05	0.000157538	up
ENSG00000185818	NAT8L	119.44	0.747362	0.247079	3.02479	0.00248809	0.0109956	up
ENSG00000136068	FLNB	14891.7	0.748055	0.0290117	25.7846	1.3184e-146	1.61483e-143	up
ENSG00000121211	MND1	73.5813	0.748276	0.300692	2.48851	0.0128278	0.044346	up
ENSG00000160781	PAQR6	236.973	0.749765	0.194669	3.85148	0.000117404	0.000743901	up
ENSG00000180834	MAP6D1	79.2485	0.753869	0.289328	2.60559	0.00917174	0.033596	up
ENSG00000173295	FAM86B3P	125.936	0.756916	0.217215	3.48463	0.000492813	0.00267818	up
ENSG00000107742	SPOCK2	93.2535	0.75751	0.267807	2.82857	0.0046757	0.0189685	up
ENSG00000012124	CD22	84.4675	0.75852	0.267799	2.83242	0.00461966	0.0187554	up
ENSG00000088826	SMOX	654.078	0.758752	0.0975917	7.77477	7.5587e-15	1.81261e-13	up
ENSG00000163485	ADORA1	165.549	0.761474	0.196525	3.87468	0.000106763	0.000683552	up
ENSG00000164611	PTTG1	1680	0.762167	0.0588372	12.9538	2.23499e-38	1.90309e-36	up
ENSG00000166582	CENPV	400.559	0.763559	0.12753	5.9873	2.13353e-09	2.98002e-08	up
ENSG00000103187	COTL1	5880.67	0.771097	0.0359096	21.4733	2.76653e-102	1.76206e-99	up
ENSG00000187951	AC091057.1	181.57	0.772938	0.203275	3.80242	0.000143292	0.000889178	up
ENSG00000121406	ZNF549	86.1321	0.773297	0.311046	2.48612	0.0129143	0.0445869	up
ENSG00000233175	AC008105.1	81.6913	0.7746	0.278059	2.78575	0.00534048	0.0212475	up
ENSG00000181031	RPH3AL	102.408	0.774761	0.243711	3.17901	0.00147777	0.00700312	up
ENSG00000093217	XYLB	98.4758	0.775627	0.251922	3.07883	0.00207812	0.0094552	up
ENSG00000250091	DNAH10OS	66.8101	0.775833	0.310403	2.49944	0.012439	0.043246	up
ENSG00000100605	ITPK1	855.644	0.77735	0.0826036	9.4106	4.9329e-21	1.86129e-19	up
ENSG00000111731	C2CD5	495.8	0.778224	0.114158	6.81709	9.29026e-12	1.74444e-10	up
ENSG00000116833	NR5A2	824.425	0.778515	0.0900085	8.64935	5.17947e-18	1.57692e-16	up
ENSG00000137193	PIM1	1421.9	0.778654	0.065128	11.9558	6.05732e-33	4.32515e-31	up
ENSG00000107738	VSIR	2320.59	0.77912	0.0521337	14.9446	1.68779e-50	2.25837e-48	up
ENSG00000225828	FAM229A	273.99	0.780907	0.153147	5.09908	3.41313e-07	3.47711e-06	up
ENSG00000093000	NUP50	1775.66	0.782598	0.0597128	13.106	3.04067e-39	2.67495e-37	up
ENSG00000111331	OAS3	1463.43	0.783094	0.0649888	12.0497	1.94714e-33	1.40929e-31	up
ENSG00000197568	HHLA3	107.574	0.785091	0.249219	3.15021	0.00163154	0.00764313	up
ENSG00000143878	RHOB	2123.22	0.785337	0.0529464	14.8327	9.00657e-50	1.1755e-47	up
ENSG00000151233	GXYLT1	444.354	0.785393	0.119082	6.59541	4.24078e-11	7.21431e-10	up
ENSG00000006534	ALDH3B1	2276.89	0.785554	0.0510725	15.3812	2.18991e-53	3.2287e-51	up
ENSG00000107020	PLGRKT	76.4144	0.787936	0.283783	2.77654	0.00549411	0.0217565	up
ENSG00000175711	B3GNTL1	109.47	0.789618	0.262549	3.0075	0.00263403	0.0115288	up
ENSG00000238105	GOLGA2P5	98.935	0.791138	0.257554	3.07174	0.00212816	0.00964057	up
ENSG00000139055	ERP27	94.9471	0.792445	0.257006	3.08338	0.00204666	0.00933781	up
ENSG00000226328	NUP50-DT	130.102	0.795262	0.217575	3.65511	0.000257075	0.0015077	up
ENSG00000243896	OR2A7	119.19	0.796739	0.233394	3.4137	0.00064086	0.00338679	up
ENSG00000102362	SYTL4	158.044	0.797245	0.208087	3.8313	0.000127465	0.000802226	up
ENSG00000139133	ALG10	151.047	0.797305	0.232017	3.4364	0.000589494	0.00313615	up
ENSG00000196227	FAM217B	668.785	0.797462	0.094774	8.41435	3.95077e-17	1.11539e-15	up
ENSG00000178075	GRAMD1C	365.569	0.797905	0.125574	6.35408	2.09682e-10	3.3057e-09	up
ENSG00000105852	PON3	163.454	0.798373	0.192352	4.15058	3.31627e-05	0.000236053	up
ENSG00000178385	PLEKHM3	340.402	0.798676	0.131126	6.09089	1.12283e-09	1.61653e-08	up
ENSG00000148229	POLE3	2376.52	0.802211	0.0545643	14.7021	6.24544e-49	7.89256e-47	up
ENSG00000186318	BACE1	209.002	0.802761	0.185993	4.31608	1.58823e-05	0.000120082	up
ENSG00000057757	PITHD1	678.216	0.803769	0.0922513	8.71282	2.96398e-18	9.25401e-17	up
ENSG00000148835	TAF5	208.774	0.804461	0.172773	4.65618	3.22133e-06	2.75919e-05	up
ENSG00000263843	AC022211.2	90.7173	0.807941	0.263608	3.06494	0.00217717	0.0098207	up
ENSG00000175161	CADM2	116.136	0.808033	0.232501	3.4754	0.000510097	0.0027608	up
ENSG00000178460	MCMDC2	79.7905	0.808086	0.282302	2.86248	0.00420334	0.0172544	up
ENSG00000023171	GRAMD1B	100.24	0.8083	0.265798	3.04103	0.00235772	0.0104906	up
ENSG00000142408	CACNG8	79.8347	0.809672	0.282967	2.86137	0.00421821	0.0172976	up
ENSG00000223891	OSER1-DT	111.848	0.809681	0.233363	3.46962	0.000521193	0.00281607	up
ENSG00000248429	FAM198B-AS1	283.117	0.812432	0.146625	5.54087	3.00969e-08	3.61413e-07	up
ENSG00000162623	TYW3	585.781	0.812611	0.115159	7.05643	1.70837e-12	3.41739e-11	up
ENSG00000247317	LY6E-DT	65.8378	0.814937	0.316014	2.5788	0.00991442	0.0358382	up
ENSG00000170442	KRT86	86.3701	0.817847	0.299329	2.73227	0.00629004	0.0243986	up
ENSG00000102221	JADE3	155.756	0.81797	0.196184	4.16941	3.05385e-05	0.000218841	up
ENSG00000141404	GNAL	242.07	0.819989	0.158277	5.1807	2.21049e-07	2.31716e-06	up
ENSG00000283189	AC104452.1	122.333	0.822541	0.224563	3.66285	0.00024942	0.00146604	up
ENSG00000225614	ZNF469	364.903	0.824911	0.129211	6.38423	1.72261e-10	2.74018e-09	up
ENSG00000151287	TEX30	137.384	0.825008	0.214069	3.85394	0.000116231	0.000736764	up
ENSG00000137628	DDX60	381.387	0.826781	0.126518	6.53486	6.36673e-11	1.06377e-09	up
ENSG00000134324	LPIN1	1145.71	0.828453	0.0753842	10.9897	4.28124e-28	2.43465e-26	up
ENSG00000261068	AL512274.1	87.6222	0.828955	0.28216	2.93789	0.0033045	0.0140276	up
ENSG00000134590	RTL8C	567.567	0.829261	0.104936	7.90256	2.73225e-15	6.73463e-14	up
ENSG00000188766	SPRED3	197.612	0.832208	0.176249	4.72178	2.3379e-06	2.06126e-05	up
ENSG00000178752	ERFE	88.4907	0.832752	0.294288	2.82971	0.00465895	0.0189053	up
ENSG00000250067	YJEFN3	169.52	0.833784	0.18862	4.42044	9.85017e-06	7.82601e-05	up
ENSG00000069493	CLEC2D	91.3373	0.834119	0.272044	3.06612	0.00216859	0.00978753	up
ENSG00000240891	PLCXD2	202.886	0.836525	0.173828	4.81237	1.49148e-06	1.36018e-05	up
ENSG00000115993	TRAK2	889.201	0.837641	0.0812893	10.3044	6.72824e-25	3.19802e-23	up
ENSG00000106086	PLEKHA8	889.656	0.838523	0.081319	10.3115	6.24976e-25	2.97949e-23	up
ENSG00000112414	ADGRG6	2409.79	0.843295	0.0509243	16.5598	1.36094e-61	2.51979e-59	up
ENSG00000106804	C5	242.626	0.84514	0.160998	5.24938	1.5261e-07	1.62978e-06	up
ENSG00000003137	CYP26B1	323.226	0.846767	0.138192	6.12748	8.92799e-10	1.29945e-08	up
ENSG00000006327	TNFRSF12A	2433.09	0.847717	0.0527049	16.0842	3.29239e-58	5.95736e-56	up
ENSG00000205189	ZBTB10	377.438	0.849503	0.130832	6.49306	8.41102e-11	1.38071e-09	up
ENSG00000183520	UTP11	532.529	0.850337	0.104289	8.15365	3.53092e-16	9.33935e-15	up
ENSG00000198690	FAN1	371.807	0.850451	0.142783	5.95627	2.58063e-09	3.56387e-08	up
ENSG00000255455	AP003486.1	64.8481	0.850682	0.335609	2.53474	0.0112531	0.0397919	up
ENSG00000116106	EPHA4	933.596	0.864416	0.0806711	10.7153	8.62722e-27	4.57904e-25	up
ENSG00000173818	ENDOV	444.748	0.864762	0.114281	7.56697	3.82045e-14	8.74037e-13	up
ENSG00000153233	PTPRR	435.7	0.869391	0.123529	7.03796	1.95077e-12	3.88277e-11	up
ENSG00000197594	ENPP1	241.444	0.870083	0.155681	5.5889	2.28512e-08	2.80108e-07	up
ENSG00000185010	F8	162.548	0.875095	0.201163	4.35018	1.36028e-05	0.000104334	up
ENSG00000111012	CYP27B1	56.1603	0.877403	0.333059	2.63438	0.00842908	0.0312858	up
ENSG00000196793	ZNF239	101.788	0.878168	0.27103	3.24011	0.00119485	0.00583247	up
ENSG00000277701	AC159540.2	51.7731	0.879662	0.352255	2.49723	0.0125167	0.0434591	up
ENSG00000179304	FAM156B	69.2538	0.880064	0.314744	2.79612	0.00517196	0.0206714	up
ENSG00000134146	DPH6	77.369	0.883059	0.290913	3.03547	0.0024016	0.010655	up
ENSG00000233198	RNF224	79.8971	0.883209	0.284636	3.10294	0.00191606	0.00880249	up
ENSG00000089818	NECAP1	423.604	0.885533	0.118224	7.4903	6.87171e-14	1.53032e-12	up
ENSG00000006756	ARSD	435.308	0.886542	0.12514	7.08442	1.39625e-12	2.80359e-11	up
ENSG00000183023	SLC8A1	197.881	0.886911	0.184132	4.81672	1.45934e-06	1.33317e-05	up
ENSG00000179148	ALOXE3	50.6368	0.888442	0.354433	2.50665	0.012188	0.0424938	up
ENSG00000237517	DGCR5	99.9534	0.890245	0.260966	3.41134	0.000646443	0.00341177	up
ENSG00000104325	DECR1	96.6338	0.892139	0.27837	3.20487	0.00135124	0.00649629	up
ENSG00000163617	CCDC191	160.3	0.894872	0.195392	4.57989	4.65227e-06	3.88047e-05	up
ENSG00000171084	FAM86JP	121.643	0.894987	0.236186	3.78932	0.000151057	0.000931558	up
ENSG00000101187	SLCO4A1	262.466	0.896825	0.153281	5.85087	4.88997e-09	6.52118e-08	up
ENSG00000120337	TNFSF18	776.954	0.89838	0.0862956	10.4105	2.22069e-25	1.08135e-23	up
ENSG00000127329	PTPRB	113.96	0.898387	0.248428	3.61628	0.000298862	0.00172108	up
ENSG00000119471	HSDL2	1500.62	0.898645	0.0678584	13.2429	4.95739e-40	4.51066e-38	up
ENSG00000244731	C4A	109.165	0.901131	0.279694	3.22185	0.00127367	0.00616435	up
ENSG00000170633	RNF34	466.799	0.903137	0.112011	8.06293	7.44857e-16	1.91605e-14	up
ENSG00000177465	ACOT4	55.3471	0.903577	0.347657	2.59905	0.0093483	0.0341171	up
ENSG00000123146	ADGRE5	1342.34	0.904123	0.067491	13.3962	6.36245e-41	5.95937e-39	up
ENSG00000159958	TNFRSF13C	55.1884	0.90763	0.371827	2.441	0.0146465	0.0495679	up
ENSG00000228594	FNDC10	515.153	0.914999	0.12306	7.43541	1.04241e-13	2.30852e-12	up
ENSG00000161847	RAVER1	1047.55	0.916037	0.0768252	11.9236	8.91224e-33	6.33525e-31	up
ENSG00000261052	SULT1A3	159.349	0.918869	0.218723	4.20106	2.65663e-05	0.000192279	up
ENSG00000170214	ADRA1B	993.858	0.923587	0.0875024	10.555	4.81687e-26	2.43489e-24	up
ENSG00000196689	TRPV1	149.39	0.927614	0.201122	4.6122	3.98436e-06	3.35855e-05	up
ENSG00000165685	TMEM52B	99.439	0.930281	0.249836	3.72356	0.000196432	0.00118342	up
ENSG00000204262	COL5A2	106.067	0.930499	0.307045	3.0305	0.00244149	0.0108229	up
ENSG00000188641	DPYD	772.242	0.930873	0.0926391	10.0484	9.33868e-24	4.09641e-22	up
ENSG00000104728	ARHGEF10	777.089	0.931501	0.0990059	9.40854	5.03062e-21	1.88921e-19	up
ENSG00000224660	SH3BP5-AS1	97.5779	0.936029	0.258191	3.62534	0.000288581	0.00166428	up
ENSG00000172340	SUCLG2	495.976	0.940372	0.113419	8.29112	1.12183e-16	3.08512e-15	up
ENSG00000118777	ABCG2	606.383	0.941039	0.102089	9.21783	3.0318e-20	1.07279e-18	up
ENSG00000102466	FGF14	92.5974	0.946798	0.299731	3.15882	0.00158409	0.00744492	up
ENSG00000184254	ALDH1A3	29369.4	0.947914	0.024034	39.4405	0	0	up
ENSG00000248103	AC008443.3	78.1827	0.95006	0.311795	3.04706	0.00231088	0.0103186	up
ENSG00000105825	TFPI2	339.713	0.952021	0.131164	7.25827	3.92061e-13	8.29055e-12	up
ENSG00000112246	SIM1	131.36	0.953694	0.217933	4.37608	1.20835e-05	9.39019e-05	up
ENSG00000204941	PSG5	83.8306	0.958632	0.300119	3.19417	0.00140234	0.00669751	up
ENSG00000231924	PSG1	74.7597	0.959735	0.320405	2.99538	0.00274104	0.011925	up
ENSG00000168159	RNF187	1501.89	0.960848	0.0628221	15.2947	8.28916e-53	1.2109e-50	up
ENSG00000262468	LINC01569	47.2631	0.965499	0.394835	2.44532	0.0144724	0.0490827	up
ENSG00000049130	KITLG	263.374	0.97012	0.161269	6.01554	1.7929e-09	2.5287e-08	up
ENSG00000109099	PMP22	155.311	0.971458	0.197543	4.91771	8.75644e-07	8.37913e-06	up
ENSG00000213906	LTB4R2	128.306	0.972334	0.258825	3.75672	0.000172155	0.00104907	up
ENSG00000261534	AL596244.1	63.2442	0.972785	0.315167	3.08657	0.00202482	0.00924611	up
ENSG00000182324	KCNJ14	80.314	0.97896	0.278962	3.50929	0.000449296	0.00246695	up
ENSG00000185627	PSMD13	1718.81	0.979658	0.0633147	15.4728	5.29283e-54	8.1823e-52	up
ENSG00000185875	THNSL1	132.533	0.98109	0.220136	4.45673	8.32179e-06	6.70247e-05	up
ENSG00000165238	WNK2	487.805	0.982998	0.117048	8.39825	4.5317e-17	1.27714e-15	up
ENSG00000173334	TRIB1	301.82	0.98697	0.143939	6.85688	7.03797e-12	1.32937e-10	up
ENSG00000215915	ATAD3C	92.8318	0.989379	0.258642	3.82528	0.000130623	0.00081854	up
ENSG00000064199	SPA17	152.907	0.989593	0.200229	4.94231	7.72024e-07	7.4593e-06	up
ENSG00000257524	AL157935.2	87.6018	0.98963	0.353668	2.79819	0.00513901	0.0205703	up
ENSG00000105270	CLIP3	51.3975	0.993775	0.395649	2.51176	0.012013	0.0420219	up
ENSG00000117525	F3	4876.21	0.993798	0.0372834	26.6552	1.55577e-156	2.25205e-153	up
ENSG00000154813	DPH3	304.992	0.996045	0.139256	7.15264	8.51238e-13	1.73996e-11	up
ENSG00000146094	DOK3	178.834	1.00074	0.1928	5.19055	2.09677e-07	2.2023e-06	up
ENSG00000285589	AC010422.8	152.949	1.00114	0.203755	4.91346	8.94837e-07	8.53203e-06	up
ENSG00000268460	AC006262.1	70.3846	1.00498	0.297941	3.37307	0.000743352	0.00384923	up
ENSG00000141519	CCDC40	57.3078	1.00857	0.332147	3.03652	0.0023933	0.010627	up
ENSG00000164406	LEAP2	47.228	1.01001	0.39994	2.5254	0.0115567	0.040623	up
ENSG00000250284	AC109439.2	45.9924	1.01445	0.389396	2.6052	0.00918217	0.0336264	up
ENSG00000173391	OLR1	59.018	1.0173	0.329225	3.08998	0.00200173	0.00914592	up
ENSG00000232653	GOLGA8N	52.1759	1.02073	0.34764	2.93618	0.00332285	0.014098	up
ENSG00000203950	RTL8A	716.84	1.0223	0.101837	10.0386	1.03138e-23	4.49937e-22	up
ENSG00000107968	MAP3K8	120.294	1.02361	0.234942	4.35688	1.31932e-05	0.000101535	up
ENSG00000184489	PTP4A3	119.294	1.02577	0.238209	4.30617	1.66103e-05	0.000124993	up
ENSG00000172137	CALB2	874.741	1.02634	0.0871213	11.7806	4.91667e-32	3.40383e-30	up
ENSG00000120217	CD274	51.1634	1.03473	0.371225	2.78734	0.00531434	0.021171	up
ENSG00000154447	SH3RF1	1125.3	1.03598	0.0736915	14.0584	6.84386e-45	7.41325e-43	up
ENSG00000158186	MRAS	68.427	1.0388	0.315989	3.28746	0.00101095	0.0050163	up
ENSG00000260007	AC107871.1	186.284	1.04331	0.193672	5.38697	7.1655e-08	8.09193e-07	up
ENSG00000241322	CDRT1	144.097	1.046	0.212735	4.91691	8.79216e-07	8.40826e-06	up
ENSG00000065809	FAM107B	2638.53	1.05124	0.0617857	17.0143	6.43385e-65	1.28058e-62	up
ENSG00000137801	THBS1	6533.51	1.05757	0.0338745	31.2202	5.67337e-214	1.00375e-210	up
ENSG00000229953	AL590666.2	299.027	1.06175	0.147825	7.18249	6.84534e-13	1.4174e-11	up
ENSG00000130720	FIBCD1	1526.1	1.0623	0.066929	15.8721	9.89146e-57	1.69357e-54	up
ENSG00000162729	IGSF8	208.888	1.06244	0.182207	5.83094	5.51146e-09	7.30108e-08	up
ENSG00000072958	AP1M1	758.766	1.06333	0.0917285	11.5921	4.51872e-31	2.94883e-29	up
ENSG00000162063	CCNF	1666.37	1.06403	0.0625118	17.0212	5.71511e-65	1.15192e-62	up
ENSG00000111328	CDK2AP1	505.906	1.06472	0.111164	9.57787	9.90623e-22	3.88515e-20	up
ENSG00000171848	RRM2	2739.88	1.07464	0.0596367	18.0198	1.36278e-72	3.55731e-70	up
ENSG00000136378	ADAMTS7	47.7433	1.07499	0.391459	2.74612	0.00603043	0.023587	up
ENSG00000248323	LUCAT1	84.6092	1.08212	0.308833	3.5039	0.000458492	0.00251224	up
ENSG00000250506	CDK3	79.4749	1.09317	0.30283	3.60984	0.000306387	0.00175932	up
ENSG00000271936	AC012073.1	65.6828	1.1082	0.311802	3.55419	0.000379142	0.00212507	up
ENSG00000140511	HAPLN3	50.7269	1.11781	0.370452	3.01741	0.00254941	0.0112098	up
ENSG00000248405	PRR5-ARHGAP8	57.0932	1.12446	0.348351	3.22796	0.00124677	0.00605071	up
ENSG00000105976	MET	1200.5	1.12767	0.0711603	15.8469	1.47656e-56	2.5012e-54	up
ENSG00000152455	SUV39H2	255.768	1.12817	0.173168	6.51487	7.27548e-11	1.20174e-09	up
ENSG00000113494	PRLR	62.118	1.1313	0.341525	3.31251	0.000924644	0.00465479	up
ENSG00000203666	EFCAB2	46.781	1.13182	0.371954	3.0429	0.00234313	0.0104363	up
ENSG00000256061	DNAAF4	40.3058	1.13505	0.401729	2.82542	0.00472185	0.0191216	up
ENSG00000134259	NGF	35.9931	1.1357	0.452833	2.508	0.0121417	0.0423604	up
ENSG00000111186	WNT5B	63.4219	1.13619	0.321592	3.53302	0.000410839	0.00228175	up
ENSG00000213199	ASIC3	56.6872	1.13623	0.349588	3.2502	0.00115324	0.00564844	up
ENSG00000125246	CLYBL	46.9166	1.13915	0.37074	3.07264	0.00212173	0.00961694	up
ENSG00000168803	ADAL	75.0768	1.14367	0.293191	3.90078	9.58849e-05	0.000621145	up
ENSG00000176903	PNMA1	450.917	1.14443	0.117253	9.76036	1.66559e-22	6.83535e-21	up
ENSG00000138346	DNA2	341.244	1.14497	0.135588	8.44447	3.05425e-17	8.76267e-16	up
ENSG00000188818	ZDHHC11	110.104	1.15242	0.253295	4.5497	5.37216e-06	4.42988e-05	up
ENSG00000006283	CACNA1G	49.6444	1.15247	0.364111	3.16517	0.00154993	0.007293	up
ENSG00000110031	LPXN	38.2923	1.15341	0.430902	2.67673	0.0074344	0.0281852	up
ENSG00000162825	NBPF20	129.242	1.15378	0.221156	5.21703	1.8182e-07	1.92494e-06	up
ENSG00000113356	POLR3G	140.751	1.15428	0.236059	4.8898	1.0094e-06	9.54434e-06	up
ENSG00000198515	CNGA1	93.7339	1.16541	0.2803	4.15774	3.21412e-05	0.000229706	up
ENSG00000132623	ANKEF1	583.504	1.16738	0.109307	10.6798	1.26491e-26	6.69142e-25	up
ENSG00000270696	AC005034.3	161.775	1.16792	0.199403	5.85706	4.7113e-09	6.29345e-08	up
ENSG00000151414	NEK7	1881.37	1.16846	0.0614915	19.002	1.64144e-80	5.68189e-78	up
ENSG00000263266	RPS7P1	30.9298	1.17264	0.461859	2.53896	0.0111182	0.0394164	up
ENSG00000029534	ANK1	96.4191	1.18015	0.261473	4.51345	6.37811e-06	5.21616e-05	up
ENSG00000198156	NPIPB6	62.1653	1.18363	0.351654	3.36591	0.000762924	0.0039365	up
ENSG00000148426	PROSER2	688.959	1.18444	0.0955088	12.4014	2.56837e-35	1.99493e-33	up
ENSG00000168993	CPLX1	47.9603	1.1867	0.385037	3.08205	0.00205582	0.00937153	up
ENSG00000166106	ADAMTS15	201.142	1.18768	0.181184	6.55509	5.56065e-11	9.36956e-10	up
ENSG00000213903	LTB4R	245.397	1.19997	0.169276	7.08882	1.35264e-12	2.71945e-11	up
ENSG00000163975	MELTF	384.6	1.20007	0.128866	9.31256	1.24782e-20	4.53632e-19	up
ENSG00000039139	DNAH5	46.7213	1.20466	0.41593	2.8963	0.0037759	0.0157186	up
ENSG00000144580	CNOT9	1503.26	1.21036	0.0728752	16.6087	6.02618e-62	1.12888e-59	up
ENSG00000196338	NLGN3	27.4664	1.22697	0.4934	2.48676	0.0128911	0.0445357	up
ENSG00000129007	CALML4	34.4739	1.22789	0.442794	2.77305	0.00555343	0.0219695	up
ENSG00000110013	SIAE	206.649	1.23381	0.197926	6.23365	4.55679e-10	6.8645e-09	up
ENSG00000143753	DEGS1	1303.5	1.23465	0.0690021	17.893	1.33803e-71	3.38182e-69	up
ENSG00000285258	ATXN7	92.4179	1.24554	0.306927	4.05808	4.94775e-05	0.000340316	up
ENSG00000185760	KCNQ5	52.6089	1.24663	0.390881	3.18929	0.00142624	0.00679941	up
ENSG00000130270	ATP8B3	48.8482	1.24757	0.394117	3.16549	0.00154822	0.00728927	up
ENSG00000163283	ALPP	1742.56	1.25184	0.0633863	19.7494	8.11958e-87	3.2322e-84	up
ENSG00000213222	AC093724.1	34.8052	1.25313	0.459676	2.72612	0.00640841	0.0248034	up
ENSG00000183638	RP1L1	92.9606	1.25482	0.271045	4.62956	3.66435e-06	3.10359e-05	up
ENSG00000263874	LINC00672	57.708	1.26398	0.334893	3.77429	0.000160467	0.000983872	up
ENSG00000198133	TMEM229B	29.7585	1.26522	0.473884	2.6699	0.00758729	0.0286829	up
ENSG00000159792	PSKH1	914.265	1.26859	0.0850058	14.9236	2.31413e-50	3.07066e-48	up
ENSG00000138347	MYPN	299.255	1.30129	0.166778	7.80252	6.06826e-15	1.46624e-13	up
ENSG00000212123	PRR22	48.2264	1.30277	0.371862	3.50337	0.000459413	0.00251571	up
ENSG00000149243	KLHL35	48.3182	1.31535	0.377953	3.48021	0.000501029	0.00271819	up
ENSG00000131480	AOC2	86.1367	1.31668	0.286512	4.59554	4.31632e-06	3.62685e-05	up
ENSG00000259952	AC009133.2	99.1148	1.31917	0.262032	5.03437	4.79426e-07	4.78016e-06	up
ENSG00000184838	PRR16	36.0915	1.32081	0.44047	2.99865	0.00271177	0.0118171	up
ENSG00000103196	CRISPLD2	282.885	1.32171	0.149658	8.83155	1.03234e-18	3.33426e-17	up
ENSG00000109063	MYH3	92.5297	1.32238	0.273746	4.83067	1.36072e-06	1.25002e-05	up
ENSG00000159445	THEM4	431.895	1.32743	0.124694	10.6455	1.82929e-26	9.61311e-25	up
ENSG00000131013	PPIL4	377.39	1.32861	0.136944	9.70188	2.96008e-22	1.19024e-20	up
ENSG00000169239	CA5B	33.6864	1.3307	0.496556	2.67986	0.00736537	0.0279635	up
ENSG00000260274	AC068338.2	30.7389	1.33241	0.49684	2.68177	0.00732342	0.0278241	up
ENSG00000279108	AC008537.3	38.8807	1.33713	0.425852	3.13989	0.00169013	0.00788511	up
ENSG00000271013	LRRC37A9P	25.4454	1.33726	0.540358	2.47477	0.013332	0.0458402	up
ENSG00000285294	LINC00842	60.9686	1.33887	0.354242	3.77954	0.00015712	0.000965583	up
ENSG00000259583	AC015712.2	1483.51	1.34253	0.0675701	19.8688	7.58621e-88	3.09731e-85	up
ENSG00000251432	LINC02615	43.7651	1.35444	0.417635	3.24311	0.00118232	0.00577664	up
ENSG00000266714	MYO15B	68.9702	1.35654	0.3306	4.10326	4.07364e-05	0.000284743	up
ENSG00000104953	TLE6	33.0943	1.36556	0.450333	3.03234	0.00242669	0.0107633	up
ENSG00000244694	PTCHD4	55.2741	1.36742	0.376466	3.63227	0.000280942	0.00162375	up
ENSG00000123213	NLN	609.413	1.36989	0.109066	12.5601	3.49808e-36	2.81313e-34	up
ENSG00000160113	NR2F6	1124.09	1.38359	0.0804335	17.2017	2.58024e-66	5.33574e-64	up
ENSG00000145476	CYP4V2	144.394	1.38878	0.218402	6.35881	2.03327e-10	3.21189e-09	up
ENSG00000102057	KCND1	27.3638	1.42037	0.507978	2.79612	0.00517206	0.0206714	up
ENSG00000162552	WNT4	37.9795	1.4216	0.443398	3.20616	0.00134518	0.00647306	up
ENSG00000259275	AC087477.2	33.0483	1.42203	0.456818	3.1129	0.00185262	0.00854307	up
ENSG00000272405	AL365181.3	1161.09	1.42381	0.0920765	15.4633	6.13371e-54	9.39107e-52	up
ENSG00000101945	SUV39H1	261.582	1.43092	0.155137	9.22355	2.87421e-20	1.01929e-18	up
ENSG00000071909	MYO3B	36.0546	1.43109	0.438078	3.26675	0.00108791	0.00535148	up
ENSG00000213901	SLC23A3	36.9815	1.4313	0.434007	3.29787	0.000974227	0.00485376	up
ENSG00000258472	AC005726.1	46.8519	1.43317	0.406951	3.52173	0.000428748	0.002368	up
ENSG00000171790	SLFNL1	64.8273	1.43331	0.321893	4.45275	8.47787e-06	6.81096e-05	up
ENSG00000153093	ACOXL	39.1382	1.43378	0.440576	3.25434	0.00113656	0.00557361	up
ENSG00000235706	DICER1-AS1	21.9167	1.44195	0.58768	2.45363	0.0141421	0.0481268	up
ENSG00000167037	SGSM1	21.0862	1.4491	0.572861	2.52958	0.01142	0.040248	up
ENSG00000269896	AL513477.1	47.9098	1.44966	0.38141	3.8008	0.000144229	0.000893951	up
ENSG00000124532	MRS2	895.5	1.4521	0.0940357	15.442	8.54617e-54	1.28378e-51	up
ENSG00000278456	AC015712.7	23.9358	1.45748	0.569089	2.56107	0.0104351	0.0373977	up
ENSG00000196159	FAT4	207.875	1.46205	0.179737	8.13441	4.13965e-16	1.08592e-14	up
ENSG00000255152	MSH5-SAPCD1	94.1848	1.47092	0.303507	4.84643	1.25704e-06	1.16507e-05	up
ENSG00000168477	TNXB	371.027	1.48281	0.131292	11.294	1.40447e-29	8.63451e-28	up
ENSG00000186523	FAM86B1	55.6998	1.48959	0.357102	4.17134	3.02818e-05	0.000217099	up
ENSG00000181085	MAPK15	34.4196	1.49975	0.459274	3.26547	0.00109282	0.00536902	up
ENSG00000243710	CFAP57	30.6356	1.50727	0.472679	3.18877	0.00142877	0.00680944	up
ENSG00000179978	AC140134.1	26.7998	1.53312	0.577211	2.65608	0.00790542	0.0296952	up
ENSG00000257732	AC089983.1	22.0908	1.5392	0.565421	2.72222	0.00648453	0.0250448	up
ENSG00000263731	AC145207.5	35.9179	1.57323	0.453293	3.47066	0.000519186	0.00280618	up
ENSG00000188372	ZP3	61.6114	1.57466	0.34577	4.55408	5.26165e-06	4.34776e-05	up
ENSG00000240583	AQP1	18.3483	1.5771	0.643034	2.45259	0.0141833	0.0482255	up
ENSG00000166831	RBPMS2	23.5063	1.57805	0.555068	2.84298	0.00446942	0.0181942	up
ENSG00000133773	CCDC59	283.942	1.58971	0.154119	10.3149	6.03576e-25	2.88611e-23	up
ENSG00000281207	SLFNL1-AS1	89.5154	1.62133	0.303534	5.34152	9.21689e-08	1.01988e-06	up
ENSG00000114841	DNAH1	65.8968	1.62185	0.335548	4.83344	1.34193e-06	1.23655e-05	up
ENSG00000280537	AC068946.1	23.0487	1.62658	0.573337	2.83703	0.00455347	0.0185103	up
ENSG00000049449	RCN1	3064.9	1.66079	0.0629774	26.3712	2.93371e-153	3.89278e-150	up
ENSG00000171246	NPTX1	122.328	1.66352	0.236049	7.04734	1.8237e-12	3.63439e-11	up
ENSG00000109107	ALDOC	36.5979	1.67075	0.446483	3.74202	0.00018255	0.00110481	up
ENSG00000113555	PCDH12	26.0259	1.68951	0.543882	3.10638	0.00189391	0.00872084	up
ENSG00000127084	FGD3	857.33	1.71235	0.0885548	19.3366	2.64426e-83	9.56922e-81	up
ENSG00000261286	ATP2C2-AS1	78.6884	1.71914	0.323426	5.3154	1.06422e-07	1.16705e-06	up
ENSG00000257176	AC009318.1	28.7183	1.72145	0.51696	3.32995	0.000868629	0.00441045	up
ENSG00000249624	AP000295.1	103.513	1.72932	0.341442	5.06476	4.08909e-07	4.11052e-06	up
ENSG00000176928	GCNT4	103.21	1.74811	0.261972	6.67289	2.50808e-11	4.41771e-10	up
ENSG00000173581	CCDC106	24.741	1.75009	0.603717	2.89886	0.00374523	0.0156154	up
ENSG00000230650	AC140479.2	194.821	1.75274	0.199941	8.76628	1.8467e-18	5.8928e-17	up
ENSG00000229081	LINC01165	30.5603	1.75901	0.516465	3.40585	0.000659578	0.00346845	up
ENSG00000272142	AL359643.3	21.6462	1.78682	0.601163	2.97227	0.00295603	0.0127282	up
ENSG00000163286	ALPG	1321.54	1.80636	0.0725881	24.8851	1.07996e-136	1.01154e-133	up
ENSG00000111799	COL12A1	3429.98	1.80974	0.0461548	39.2102	0	0	up
ENSG00000251537	AC005324.3	61.7282	1.87586	0.42759	4.38705	1.14901e-05	8.9553e-05	up
ENSG00000140470	ADAMTS17	19.486	1.89011	0.663677	2.84793	0.00440041	0.0179523	up
ENSG00000185245	GP1BA	38.2751	1.92128	0.449017	4.27884	1.87867e-05	0.000140047	up
ENSG00000205309	NT5M	38.2477	1.92356	0.445482	4.31793	1.57498e-05	0.000119194	up
ENSG00000148053	NTRK2	17.5477	1.95004	0.666151	2.92733	0.00341887	0.01444	up
ENSG00000267056	AC005336.1	13.865	1.95721	0.770901	2.53886	0.0111213	0.0394164	up
ENSG00000285108	AC103718.1	219.739	1.98139	0.187467	10.5693	4.13602e-26	2.13132e-24	up
ENSG00000272808	AC015712.6	233.551	1.99851	0.180171	11.0923	1.3675e-28	7.94699e-27	up
ENSG00000143248	RGS5	24.8285	2.03317	0.558465	3.64063	0.000271972	0.00157878	up
ENSG00000253741	LNCOC1	64.8116	2.05991	0.376581	5.47003	4.49949e-08	5.27581e-07	up
ENSG00000272068	AL365181.2	543.484	2.07919	0.120104	17.3116	3.84292e-67	8.3823e-65	up
ENSG00000179242	CDH4	32.057	2.08003	0.527415	3.94382	8.01922e-05	0.000526774	up
ENSG00000280401	AC022532.1	13.4241	2.08636	0.787439	2.64955	0.00805995	0.0301689	up
ENSG00000225760	LINC00431	10.9909	2.12317	0.855647	2.48137	0.013088	0.0450887	up
ENSG00000284681	AC007240.1	70.0537	2.15118	0.328315	6.55218	5.67013e-11	9.53384e-10	up
ENSG00000138356	AOX1	18.6584	2.2105	0.70651	3.12876	0.00175543	0.00815159	up
ENSG00000267426	AC087289.3	16.8731	2.29897	0.730922	3.1453	0.00165919	0.00775896	up
ENSG00000235721	AC013268.3	18.4458	2.32516	0.757778	3.06839	0.00215215	0.00972991	up
ENSG00000153902	LGI4	12.4785	2.34396	0.831857	2.81774	0.00483634	0.0195207	up
ENSG00000256282	AC112694.1	9.54865	2.38008	0.956601	2.48805	0.0128444	0.0443936	up
ENSG00000126562	WNK4	43.2058	2.45259	0.450196	5.44781	5.09928e-08	5.93537e-07	up
ENSG00000271723	MROH7-TTC4	14.9378	2.46255	0.819901	3.00347	0.00266919	0.0116506	up
ENSG00000168427	KLHL30	12.9951	2.63048	0.850384	3.09328	0.00197955	0.00905342	up
ENSG00000107954	NEURL1	65.7161	2.6984	0.408753	6.60156	4.06857e-11	6.94361e-10	up
ENSG00000188613	NANOS1	109.142	2.84282	0.29012	9.79877	1.13964e-22	4.73797e-21	up
ENSG00000163009	C2orf48	27.4772	2.85772	0.610857	4.67821	2.89392e-06	2.5098e-05	up
ENSG00000144821	MYH15	34.0767	2.86732	0.530313	5.40684	6.41448e-08	7.32171e-07	up
ENSG00000144583	MARCHF4	15.1653	2.89684	0.822734	3.52099	0.000429932	0.00237208	up
ENSG00000275395	FCGBP	21.7324	2.90565	0.684443	4.24528	2.18321e-05	0.000160421	up
ENSG00000123201	GUCY1B2	20.1367	2.93912	0.735673	3.99514	6.46549e-05	0.000432563	up
ENSG00000137573	SULF1	7.09684	3.02688	1.19327	2.53663	0.0111925	0.0396198	up
ENSG00000238266	LINC00707	19.6754	3.54452	0.802422	4.41727	9.99552e-06	7.92228e-05	up
ENSG00000135346	CGA	62.5481	4.87706	0.590165	8.26388	1.41009e-16	3.82502e-15	up
ENSG00000151164	RAD9B	8.50045	5.00375	1.64544	3.04099	0.00235805	0.0104906	up
ENSG00000279809	AC005538.2	38.6393	5.19705	0.814381	6.38159	1.75255e-10	2.78224e-09	up
ENSG00000178836	AC114812.1	7.24533	6.25785	1.69103	3.70061	0.000215083	0.00128317	up
ENSG00000198211	AC092143.1	23.2802	6.48275	1.54954	4.18366	2.86849e-05	0.000206394	up
ENSG00000250053	RARRES2P4	8.96481	6.56435	1.65271	3.97186	7.13126e-05	0.000473524	up
ENSG00000186919	ZACN	87.7509	8.41071	1.45771	5.76982	7.93571e-09	1.02983e-07	up

## Sheet: Table S2 
Table S2. Transcriptomes Analysis of LHX2 knockdown in KYSE510 cells
ensembl	symbol	baseMean	log2FoldChange	lfcSE	stat	pvalue	padj	regulated
ENSG00000269741	AC011473.4	167.03	-3.30867	0.29771	-11.1137	1.08e-28	2.52e-26	down
ENSG00000137440	FGFBP1	320.498	-2.57264	0.192454	-13.3676	9.35e-41	4.09e-38	down
ENSG00000170454	KRT75	79.7258	-2.52717	0.385291	-6.5591	5.41e-11	2.07e-09	down
ENSG00000143556	S100A7	108.293	-2.50359	0.329783	-7.59162	3.16e-14	2e-12	down
ENSG00000143546	S100A8	56.3126	-1.99858	0.436926	-4.5742	4.78e-06	7.68e-05	down
ENSG00000108244	KRT23	206.568	-1.8453	0.230019	-8.02236	1.04e-15	7.97e-14	down
ENSG00000189001	SBSN	39.5926	-1.82423	0.524272	-3.47956	0.000502246	0.00456051	down
ENSG00000189067	LITAF	3111.81	-1.7791	0.0648451	-27.4361	1.02e-165	6.46e-162	down
ENSG00000224259	LINC01133	155.968	-1.76646	0.264124	-6.68799	2.26e-11	9.19e-10	down
ENSG00000085741	WNT11	254.422	-1.73679	0.205355	-8.45748	2.73e-17	2.47e-15	down
ENSG00000167419	LPO	65.3791	-1.68096	0.398957	-4.21338	2.52e-05	0.000344389	down
ENSG00000267645	AC105052.3	52.1983	-1.65596	0.494758	-3.34702	0.000816867	0.00690768	down
ENSG00000065534	MYLK	173.637	-1.65437	0.245436	-6.74053	1.58e-11	6.71e-10	down
ENSG00000237512	UNC5B-AS1	39.7344	-1.60116	0.50908	-3.1452	0.00165976	0.0123562	down
ENSG00000169432	SCN9A	47.5296	-1.57955	0.464633	-3.39955	0.000674958	0.00591939	down
ENSG00000008513	ST3GAL1	427.543	-1.55846	0.156473	-9.95993	2.28e-23	3.57e-21	down
ENSG00000187498	COL4A1	458.315	-1.50688	0.150678	-10.0007	1.51e-23	2.43e-21	down
ENSG00000116039	ATP6V1B1	48.2219	-1.49009	0.460599	-3.23511	0.00121597	0.00953818	down
ENSG00000251493	FOXD1	51.7077	-1.45357	0.454464	-3.19843	0.00138178	0.0106228	down
ENSG00000074410	CA12	252.471	-1.44099	0.203229	-7.09047	1.34e-12	6.78e-11	down
ENSG00000120278	PLEKHG1	126.631	-1.40297	0.284867	-4.92501	8.44e-07	1.62e-05	down
ENSG00000204103	MAFB	728.446	-1.33973	0.122463	-10.9398	7.43e-28	1.68e-25	down
ENSG00000146592	CREB5	300.121	-1.3299	0.186342	-7.13686	9.55e-13	5.04e-11	down
ENSG00000167995	BEST1	189.257	-1.32597	0.233458	-5.6797	1.35e-08	3.58e-07	down
ENSG00000253417	LINC02159	135.062	-1.3228	0.282034	-4.6902	2.73e-06	4.66e-05	down
ENSG00000183671	GPR1	162.444	-1.31303	0.250785	-5.23567	1.64e-07	3.56e-06	down
ENSG00000168269	FOXI1	52.8118	-1.29855	0.438925	-2.95849	0.00309153	0.0207126	down
ENSG00000114251	WNT5A	2583.9	-1.29199	0.067585	-19.1166	1.84e-81	2.33e-78	down
ENSG00000101307	SIRPB1	133.028	-1.261	0.276214	-4.5653	4.99e-06	7.93e-05	down
ENSG00000101843	PSMD10	606.765	-1.25737	0.134577	-9.34312	9.35e-21	1.13e-18	down
ENSG00000115844	DLX2	108.657	-1.24751	0.311923	-3.99941	6.35e-05	0.000772478	down
ENSG00000163220	S100A9	518.213	-1.23836	0.154761	-8.00174	1.23e-15	9.26e-14	down
ENSG00000219607	PPP1R3G	86.0761	-1.23326	0.346298	-3.56126	0.000369073	0.0035044	down
ENSG00000185924	RTN4RL1	115.405	-1.23078	0.300991	-4.08909	4.33e-05	0.000554503	down
ENSG00000135919	SERPINE2	988.753	-1.22801	0.106113	-11.5726	5.67e-31	1.67e-28	down
ENSG00000171346	KRT15	9783.16	-1.22704	0.0390939	-31.3871	3.04e-216	3.85e-212	down
ENSG00000186832	KRT16	713.183	-1.22581	0.120182	-10.1996	1.99e-24	3.51e-22	down
ENSG00000116701	NCF2	52.8933	-1.22378	0.450046	-2.71923	0.00654349	0.0377367	down
ENSG00000137941	TTLL7	64.4645	-1.21712	0.429906	-2.83112	0.00463853	0.028936	down
ENSG00000185479	KRT6B	666.374	-1.20849	0.125495	-9.62986	5.98e-22	8.07e-20	down
ENSG00000164379	FOXQ1	571.299	-1.2045	0.135607	-8.8823	6.55e-19	6.75e-17	down
ENSG00000047936	ROS1	274.187	-1.20201	0.192222	-6.25321	4.02e-10	1.37e-08	down
ENSG00000234432	AC092171.3	56.4695	-1.18695	0.428112	-2.77252	0.00556236	0.0331181	down
ENSG00000276600	RAB7B	61.363	-1.17756	0.403559	-2.91795	0.00352344	0.0230104	down
ENSG00000235513	AL035681.1	56.6919	-1.17216	0.449743	-2.60629	0.00915302	0.049246	down
ENSG00000144857	BOC	139.089	-1.16371	0.269166	-4.32339	1.54e-05	0.000219577	down
ENSG00000069956	MAPK6	2815.95	-1.16322	0.064075	-18.1541	1.19e-73	1.26e-70	down
ENSG00000084764	MAPRE3	193.728	-1.15984	0.231841	-5.00272	5.65e-07	1.13e-05	down
ENSG00000205420	KRT6A	806.228	-1.15796	0.128938	-8.98071	2.69e-19	2.91e-17	down
ENSG00000127129	EDN2	176.705	-1.1545	0.273398	-4.22277	2.41e-05	0.000332266	down
ENSG00000134882	UBAC2	821.92	-1.14941	0.115762	-9.92911	3.11e-23	4.81e-21	down
ENSG00000165449	SLC16A9	53.5972	-1.13779	0.433729	-2.62328	0.00870882	0.047351	down
ENSG00000149294	NCAM1	100.373	-1.13718	0.328065	-3.46633	0.000527624	0.00476365	down
ENSG00000136235	GPNMB	599.481	-1.13273	0.137427	-8.24241	1.69e-16	1.43e-14	down
ENSG00000156298	TSPAN7	407.57	-1.1306	0.157589	-7.17437	7.26e-13	3.89e-11	down
ENSG00000244122	UGT1A7	395.471	-1.12875	0.20522	-5.50018	3.79e-08	9.23e-07	down
ENSG00000153714	LURAP1L	179.282	-1.11383	0.241767	-4.60704	4.08e-06	6.65e-05	down
ENSG00000170477	KRT4	172.512	-1.10895	0.242674	-4.5697	4.88e-06	7.81e-05	down
ENSG00000109321	AREG	519.763	-1.10825	0.147271	-7.5252	5.26e-14	3.24e-12	down
ENSG00000138069	RAB1A	1986.41	-1.10316	0.0745889	-14.7899	1.7e-49	9.8e-47	down
ENSG00000167754	KLK5	244.5	-1.09792	0.205582	-5.34056	9.27e-08	2.1e-06	down
ENSG00000121742	GJB6	74.3771	-1.08441	0.369181	-2.93734	0.00331038	0.0218554	down
ENSG00000184500	PROS1	94.0756	-1.07792	0.333187	-3.23519	0.00121564	0.00953818	down
ENSG00000105550	FGF21	451.349	-1.0769	0.149938	-7.18229	6.86e-13	3.7e-11	down
ENSG00000167861	HID1	206.687	-1.07184	0.220276	-4.86588	1.14e-06	2.13e-05	down
ENSG00000163082	SGPP2	215.667	-1.06578	0.223541	-4.76772	1.86e-06	3.31e-05	down
ENSG00000165799	RNASE7	85.207	-1.06272	0.343202	-3.09648	0.00195833	0.0141124	down
ENSG00000185567	AHNAK2	4369.72	-1.05183	0.0549858	-19.1292	1.44e-81	2.03e-78	down
ENSG00000137261	KIAA0319	284.698	-1.04743	0.188549	-5.55523	2.77e-08	6.99e-07	down
ENSG00000128590	DNAJB9	212.885	-1.04736	0.225235	-4.6501	3.32e-06	5.55e-05	down
ENSG00000225177	AL590617.2	86.8626	-1.03372	0.342077	-3.0219	0.00251197	0.0174814	down
ENSG00000080561	MID2	76.5116	-1.02299	0.363596	-2.81354	0.00489993	0.0300928	down
ENSG00000102158	MAGT1	1056.2	-1.01604	0.0999675	-10.1637	2.88e-24	5e-22	down
ENSG00000167183	PRR15L	78.1591	-1.01373	0.355557	-2.8511	0.00435676	0.0274621	down
ENSG00000102109	PCSK1N	160.305	-1.0122	0.26375	-3.83772	0.000124181	0.0013796	down
ENSG00000204525	HLA-C	4389.65	-1.00688	0.0550454	-18.2918	9.61e-75	1.11e-71	down
ENSG00000117394	SLC2A1	9626.82	-0.991598	0.0422774	-23.4546	1.19e-121	3.76e-118	down
ENSG00000245848	CEBPA	219.444	-0.982491	0.217963	-4.5076	6.56e-06	0.000100863	down
ENSG00000144959	NCEH1	427.756	-0.977269	0.158014	-6.18472	6.22e-10	2.06e-08	down
ENSG00000114948	ADAM23	293.975	-0.97031	0.195782	-4.95607	7.19e-07	1.4e-05	down
ENSG00000111087	GLI1	101.257	-0.965066	0.313334	-3.07999	0.00207005	0.0147748	down
ENSG00000160712	IL6R	601.497	-0.963547	0.132636	-7.26462	3.74e-13	2.1e-11	down
ENSG00000179344	HLA-DQB1	356.235	-0.958251	0.167536	-5.71967	1.07e-08	2.89e-07	down
ENSG00000147650	LRP12	390.513	-0.957158	0.169082	-5.6609	1.51e-08	3.96e-07	down
ENSG00000164120	HPGD	74.1045	-0.95476	0.366196	-2.60724	0.00912753	0.0491459	down
ENSG00000035664	DAPK2	110.927	-0.951642	0.306045	-3.10948	0.00187418	0.0136144	down
ENSG00000169435	RASSF6	243.385	-0.942575	0.208725	-4.51586	6.31e-06	9.75e-05	down
ENSG00000138678	GPAT3	539.066	-0.939392	0.13704	-6.85485	7.14e-12	3.21e-10	down
ENSG00000128422	KRT17	29749.3	-0.936706	0.0730094	-12.8299	1.11e-37	4.41e-35	down
ENSG00000088899	LZTS3	203.939	-0.934116	0.222145	-4.20499	2.61e-05	0.000355106	down
ENSG00000157654	PALM2-AKAP2	614.549	-0.930067	0.13114	-7.09216	1.32e-12	6.75e-11	down
ENSG00000158825	CDA	181.891	-0.928314	0.267791	-3.46656	0.000527154	0.0047628	down
ENSG00000102098	SCML2	406.505	-0.925528	0.163996	-5.64362	1.67e-08	4.34e-07	down
ENSG00000100003	SEC14L2	210.785	-0.922023	0.22908	-4.0249	5.7e-05	0.000706279	down
ENSG00000145685	LHFPL2	512.32	-0.917995	0.140096	-6.55261	5.65e-11	2.13e-09	down
ENSG00000137285	TUBB2B	424.949	-0.91647	0.157928	-5.8031	6.51e-09	1.85e-07	down
ENSG00000173320	STOX2	349.949	-0.916283	0.169164	-5.41653	6.08e-08	1.42e-06	down
ENSG00000198848	CES1	158.762	-0.907991	0.249549	-3.63853	0.000274198	0.00270696	down
ENSG00000070540	WIPI1	173.25	-0.901523	0.239961	-3.75696	0.000171992	0.00182288	down
ENSG00000020577	SAMD4A	512.751	-0.901504	0.144087	-6.25668	3.93e-10	1.35e-08	down
ENSG00000165474	GJB2	369.617	-0.897936	0.179104	-5.01348	5.35e-07	1.08e-05	down
ENSG00000183018	SPNS2	418.998	-0.897056	0.162193	-5.53079	3.19e-08	7.89e-07	down
ENSG00000158246	TENT5B	258.235	-0.887772	0.197457	-4.49602	6.92e-06	0.000105334	down
ENSG00000171497	PPID	624.198	-0.88632	0.13075	-6.77873	1.21e-11	5.25e-10	down
ENSG00000115461	IGFBP5	95.8763	-0.87596	0.321822	-2.72188	0.00649119	0.0375547	down
ENSG00000141298	SSH2	718.024	-0.874767	0.125335	-6.97944	2.96e-12	1.42e-10	down
ENSG00000156026	MCU	722.364	-0.8702	0.118572	-7.33897	2.15e-13	1.25e-11	down
ENSG00000148680	HTR7	138.88	-0.86549	0.275941	-3.1365	0.00170978	0.0126007	down
ENSG00000214860	EVPLL	94.7337	-0.863781	0.328917	-2.62614	0.00863596	0.0470634	down
ENSG00000172071	EIF2AK3	411.202	-0.860464	0.16028	-5.3685	7.94e-08	1.82e-06	down
ENSG00000086619	ERO1B	143.367	-0.859268	0.266408	-3.22538	0.00125806	0.0098016	down
ENSG00000077585	GPR137B	149.358	-0.85924	0.26457	-3.24769	0.00116347	0.00923493	down
ENSG00000100292	HMOX1	954.938	-0.851364	0.103835	-8.1992	2.42e-16	2.02e-14	down
ENSG00000138166	DUSP5	698.859	-0.847277	0.122188	-6.93419	4.09e-12	1.92e-10	down
ENSG00000182952	HMGN4	523.802	-0.845429	0.142235	-5.94389	2.78e-09	8.36e-08	down
ENSG00000164932	CTHRC1	188.893	-0.844821	0.254175	-3.32378	0.000888061	0.00738168	down
ENSG00000165655	ZNF503	790.704	-0.838045	0.114484	-7.32022	2.48e-13	1.42e-11	down
ENSG00000117500	TMED5	1407.43	-0.831693	0.0886711	-9.37952	6.63e-21	8.16e-19	down
ENSG00000184545	DUSP8	202.996	-0.828986	0.220626	-3.75743	0.000171664	0.00182093	down
ENSG00000106003	LFNG	203.026	-0.828658	0.221766	-3.73664	0.000186494	0.0019602	down
ENSG00000117569	PTBP2	350.937	-0.827324	0.17166	-4.81956	1.44e-06	2.62e-05	down
ENSG00000164754	RAD21	19837.9	-0.826804	0.0333315	-24.8055	7.82e-136	3.31e-132	down
ENSG00000283228	AC068547.1	181.59	-0.824563	0.234465	-3.51678	0.000436811	0.00404753	down
ENSG00000067208	EVI5	157.192	-0.823873	0.251648	-3.27391	0.0010607	0.00855856	down
ENSG00000156804	FBXO32	1021.42	-0.822014	0.101176	-8.12458	4.49e-16	3.58e-14	down
ENSG00000170921	TANC2	1814.13	-0.820416	0.0772574	-10.6192	2.43e-26	4.66e-24	down
ENSG00000081181	ARG2	805.904	-0.815529	0.1148	-7.1039	1.21e-12	6.25e-11	down
ENSG00000068024	HDAC4	562.906	-0.814878	0.136818	-5.95593	2.59e-09	7.8e-08	down
ENSG00000087494	PTHLH	698.235	-0.811656	0.120518	-6.73473	1.64e-11	6.94e-10	down
ENSG00000101384	JAG1	1959.14	-0.809301	0.0751746	-10.7656	5e-27	1.06e-24	down
ENSG00000105357	MYH14	2771.05	-0.808258	0.0634742	-12.7336	3.84e-37	1.43e-34	down
ENSG00000169926	KLF13	2137.24	-0.806108	0.0759288	-10.6166	2.49e-26	4.7e-24	down
ENSG00000175592	FOSL1	1486.23	-0.801078	0.0858296	-9.33335	1.03e-20	1.23e-18	down
ENSG00000277586	NEFL	607.748	-0.800934	0.129778	-6.17158	6.76e-10	2.23e-08	down
ENSG00000113070	HBEGF	553.649	-0.795374	0.138697	-5.73461	9.77e-09	2.67e-07	down
ENSG00000124102	PI3	191.329	-0.794115	0.227819	-3.48572	0.00049081	0.00447913	down
ENSG00000088854	C20orf194	179.462	-0.792284	0.240715	-3.29138	0.00099696	0.00813746	down
ENSG00000167656	LY6D	1970.5	-0.79063	0.0742659	-10.6459	1.82e-26	3.61e-24	down
ENSG00000132746	ALDH3B2	855.796	-0.790047	0.111868	-7.06229	1.64e-12	8.27e-11	down
ENSG00000131370	SH3BP5	168.382	-0.788416	0.249769	-3.15658	0.0015963	0.0119689	down
ENSG00000140961	OSGIN1	906.073	-0.787383	0.109408	-7.19673	6.17e-13	3.36e-11	down
ENSG00000153815	CMIP	1778.09	-0.784922	0.0778754	-10.0792	6.83e-24	1.15e-21	down
ENSG00000165029	ABCA1	419.845	-0.784785	0.155161	-5.05789	4.24e-07	8.72e-06	down
ENSG00000126016	AMOT	256.525	-0.784494	0.196858	-3.98509	6.75e-05	0.000812802	down
ENSG00000088726	TMEM40	809.567	-0.780612	0.116758	-6.68572	2.3e-11	9.31e-10	down
ENSG00000213625	LEPROT	1088.72	-0.775862	0.0974948	-7.95799	1.75e-15	1.29e-13	down
ENSG00000188997	KCTD21	182.326	-0.775009	0.235144	-3.2959	0.000981083	0.00802921	down
ENSG00000168994	PXDC1	277.141	-0.754337	0.189929	-3.97168	7.14e-05	0.000849445	down
ENSG00000262633	AC005670.2	124.758	-0.751835	0.281476	-2.67105	0.00756148	0.042295	down
ENSG00000157168	NRG1	1784.73	-0.750801	0.0772678	-9.71687	2.56e-22	3.6e-20	down
ENSG00000136114	THSD1	235.031	-0.750459	0.207004	-3.62533	0.000288588	0.00282701	down
ENSG00000131711	MAP1B	2155.83	-0.749582	0.0705208	-10.6292	2.18e-26	4.25e-24	down
ENSG00000118849	RARRES1	768.168	-0.74789	0.120806	-6.19082	5.99e-10	2.01e-08	down
ENSG00000173281	PPP1R3B	382.073	-0.745553	0.161504	-4.61632	3.91e-06	6.41e-05	down
ENSG00000099889	ARVCF	392.557	-0.744785	0.167056	-4.45829	8.26e-06	0.000124226	down
ENSG00000138378	STAT4	174.85	-0.744469	0.237615	-3.13309	0.00172978	0.0127149	down
ENSG00000074181	NOTCH3	4726.52	-0.744002	0.0541306	-13.7446	5.49e-43	2.78e-40	down
ENSG00000099625	CBARP	181.054	-0.742758	0.235277	-3.15695	0.00159429	0.0119652	down
ENSG00000196628	TCF4	198.387	-0.740507	0.225134	-3.28918	0.00100481	0.00817646	down
ENSG00000136999	NOV	264.368	-0.740386	0.195111	-3.7947	0.000147823	0.00160292	down
ENSG00000092068	SLC7A8	255.75	-0.737598	0.199885	-3.6901	0.000224165	0.00229089	down
ENSG00000124191	TOX2	163.533	-0.734428	0.253069	-2.90208	0.0037069	0.0240301	down
ENSG00000099139	PCSK5	894.61	-0.734373	0.106587	-6.88993	5.58e-12	2.55e-10	down
ENSG00000158321	AUTS2	315.221	-0.733165	0.176881	-4.14496	3.4e-05	0.000445531	down
ENSG00000260267	AC026471.1	210.429	-0.731346	0.238947	-3.0607	0.00220823	0.0156419	down
ENSG00000256612	CYP2B7P	421.01	-0.730608	0.153457	-4.76098	1.93e-06	3.41e-05	down
ENSG00000182158	CREB3L2	637.627	-0.729102	0.126749	-5.75234	8.8e-09	2.45e-07	down
ENSG00000078018	MAP2	899.788	-0.72901	0.109831	-6.63756	3.19e-11	1.26e-09	down
ENSG00000187134	AKR1C1	9249.5	-0.728346	0.0425728	-17.1083	1.29e-65	1.18e-62	down
ENSG00000072954	TMEM38A	179.694	-0.726932	0.246802	-2.94541	0.00322529	0.0214051	down
ENSG00000157150	TIMP4	197.143	-0.726598	0.227212	-3.19788	0.00138442	0.0106228	down
ENSG00000198380	GFPT1	5039.52	-0.724379	0.0487444	-14.8608	5.92e-50	3.58e-47	down
ENSG00000122861	PLAU	1001.43	-0.724237	0.102133	-7.09113	1.33e-12	6.77e-11	down
ENSG00000176046	NUPR1	1973.59	-0.721296	0.0745262	-9.67842	3.72e-22	5.13e-20	down
ENSG00000167740	CYB5D2	151.89	-0.721195	0.257461	-2.80119	0.00509152	0.0309248	down
ENSG00000064393	HIPK2	715.291	-0.719609	0.118797	-6.05746	1.38e-09	4.38e-08	down
ENSG00000006118	TMEM132A	1234.98	-0.718873	0.0953986	-7.53546	4.87e-14	3.01e-12	down
ENSG00000044574	HSPA5	18870.4	-0.717995	0.031654	-22.6826	6.65e-114	1.69e-110	down
ENSG00000189221	MAOA	1018.82	-0.717946	0.102571	-6.99951	2.57e-12	1.26e-10	down
ENSG00000174915	PTDSS2	162.941	-0.716979	0.259281	-2.76526	0.00568782	0.0337383	down
ENSG00000178607	ERN1	681.096	-0.716627	0.126351	-5.6717	1.41e-08	3.74e-07	down
ENSG00000188158	NHS	309.844	-0.715742	0.180312	-3.96947	7.2e-05	0.000854947	down
ENSG00000166900	STX3	550.908	-0.71479	0.143875	-4.96812	6.76e-07	1.32e-05	down
ENSG00000188549	CCDC9B	315.567	-0.711323	0.178832	-3.97761	6.96e-05	0.00083316	down
ENSG00000134030	CTIF	475.19	-0.711067	0.145764	-4.87821	1.07e-06	2.01e-05	down
ENSG00000214530	STARD10	304.27	-0.707244	0.181818	-3.88984	0.00010031	0.00115071	down
ENSG00000164086	DUSP7	791.442	-0.706415	0.113614	-6.21767	5.05e-10	1.7e-08	down
ENSG00000138685	FGF2	1174.31	-0.705356	0.105183	-6.706	2e-11	8.23e-10	down
ENSG00000156510	HKDC1	144.146	-0.702196	0.262327	-2.6768	0.007433	0.0417275	down
ENSG00000171928	TVP23B	1122.37	-0.699114	0.100596	-6.94974	3.66e-12	1.73e-10	down
ENSG00000196639	HRH1	228.191	-0.698723	0.208065	-3.35819	0.000784551	0.00668794	down
ENSG00000103942	HOMER2	329.192	-0.698345	0.17394	-4.01485	5.95e-05	0.000729386	down
ENSG00000091622	PITPNM3	477.596	-0.697001	0.144586	-4.82068	1.43e-06	2.61e-05	down
ENSG00000183876	ARSI	296.303	-0.696871	0.184738	-3.7722	0.000161812	0.00173238	down
ENSG00000119801	YPEL5	627.497	-0.695334	0.129304	-5.37749	7.55e-08	1.74e-06	down
ENSG00000091129	NRCAM	224.973	-0.695291	0.214691	-3.23857	0.0012013	0.0094582	down
ENSG00000107159	CA9	694.265	-0.694895	0.127397	-5.45458	4.91e-08	1.17e-06	down
ENSG00000118402	ELOVL4	234.258	-0.69485	0.208916	-3.32597	0.000881114	0.00733355	down
ENSG00000137266	SLC22A23	882.195	-0.694072	0.106938	-6.49042	8.56e-11	3.16e-09	down
ENSG00000139269	INHBE	499.721	-0.693855	0.149369	-4.64524	3.4e-06	5.64e-05	down
ENSG00000183111	ARHGEF37	449.841	-0.692932	0.14938	-4.63871	3.51e-06	5.81e-05	down
ENSG00000127603	MACF1	2410.54	-0.687744	0.0706326	-9.73692	2.1e-22	3.06e-20	down
ENSG00000171310	CHST11	268.256	-0.687715	0.196114	-3.50671	0.00045368	0.00418853	down
ENSG00000122779	TRIM24	273.116	-0.684285	0.193755	-3.53171	0.000412888	0.00385687	down
ENSG00000143669	LYST	371.002	-0.683705	0.168969	-4.04633	5.2e-05	0.000651664	down
ENSG00000170348	TMED10	6560.13	-0.681844	0.043641	-15.6239	5e-55	3.34e-52	down
ENSG00000125538	IL1B	1492.1	-0.680596	0.0864446	-7.8732	3.46e-15	2.38e-13	down
ENSG00000224769	MUC20P1	232.392	-0.680113	0.208297	-3.26511	0.00109421	0.00877708	down
ENSG00000124882	EREG	1156.52	-0.679507	0.0970628	-7.0007	2.55e-12	1.25e-10	down
ENSG00000116661	FBXO2	2852.6	-0.679092	0.0639711	-10.6156	2.52e-26	4.7e-24	down
ENSG00000162458	FBLIM1	959.048	-0.678667	0.108686	-6.2443	4.26e-10	1.45e-08	down
ENSG00000102580	DNAJC3	540.866	-0.678599	0.138404	-4.90302	9.44e-07	1.8e-05	down
ENSG00000165644	COMTD1	378.149	-0.67854	0.16313	-4.1595	3.19e-05	0.000422015	down
ENSG00000152137	HSPB8	169.763	-0.676848	0.253484	-2.67018	0.00758116	0.0423343	down
ENSG00000104419	NDRG1	4856.53	-0.67536	0.0546926	-12.3483	4.98e-35	1.7e-32	down
ENSG00000070961	ATP2B1	2654.39	-0.673982	0.0679827	-9.91402	3.62e-23	5.46e-21	down
ENSG00000160179	ABCG1	310.638	-0.673764	0.179997	-3.74319	0.000181696	0.00191612	down
ENSG00000168297	PXK	296.364	-0.669642	0.184387	-3.63173	0.000281527	0.00276853	down
ENSG00000227051	C14orf132	273.902	-0.669208	0.196243	-3.4101	0.000649394	0.00574039	down
ENSG00000156299	TIAM1	220.444	-0.66902	0.216312	-3.09285	0.00198245	0.01427	down
ENSG00000152767	FARP1	171.898	-0.665707	0.245175	-2.71524	0.00662285	0.0381182	down
ENSG00000143147	GPR161	1009.74	-0.66568	0.108842	-6.11604	9.59e-10	3.1e-08	down
ENSG00000092295	TGM1	184.69	-0.65946	0.231955	-2.84305	0.00446839	0.0280402	down
ENSG00000166173	LARP6	505.383	-0.658032	0.141238	-4.65902	3.18e-06	5.33e-05	down
ENSG00000120913	PDLIM2	781.011	-0.654574	0.114755	-5.7041	1.17e-08	3.15e-07	down
ENSG00000073756	PTGS2	1537.88	-0.654128	0.0827073	-7.90895	2.6e-15	1.88e-13	down
ENSG00000173599	PC	703.762	-0.652032	0.120026	-5.43243	5.56e-08	1.31e-06	down
ENSG00000105855	ITGB8	508.95	-0.650799	0.14529	-4.4793	7.49e-06	0.000113009	down
ENSG00000130147	SH3BP4	2586.24	-0.650553	0.0650601	-9.99925	1.54e-23	2.43e-21	down
ENSG00000143631	FLG	895.148	-0.650379	0.106922	-6.08274	1.18e-09	3.77e-08	down
ENSG00000205220	PSMB10	801.16	-0.649325	0.112412	-5.77628	7.64e-09	2.15e-07	down
ENSG00000010810	FYN	408.287	-0.648953	0.159764	-4.06194	4.87e-05	0.000613831	down
ENSG00000189339	SLC35E2B	2067.46	-0.648883	0.0750615	-8.64468	5.4e-18	5.1e-16	down
ENSG00000117228	GBP1	539.677	-0.648452	0.13693	-4.73564	2.18e-06	3.81e-05	down
ENSG00000168679	SLC16A4	346.772	-0.648226	0.17127	-3.78483	0.000153816	0.00165938	down
ENSG00000168140	VASN	748.769	-0.647733	0.119549	-5.41814	6.02e-08	1.41e-06	down
ENSG00000183696	UPP1	3087.25	-0.646832	0.0613568	-10.5421	5.52e-26	1.01e-23	down
ENSG00000119862	LGALSL	176.467	-0.64604	0.237671	-2.71821	0.00656352	0.037835	down
ENSG00000144476	ACKR3	322.218	-0.645798	0.184265	-3.50473	0.000457064	0.00421363	down
ENSG00000148719	DNAJB12	907.92	-0.645015	0.109083	-5.91308	3.36e-09	9.94e-08	down
ENSG00000164620	RELL2	250.472	-0.644906	0.206296	-3.12612	0.00177126	0.0129409	down
ENSG00000137975	CLCA2	1700.3	-0.643536	0.0784368	-8.20451	2.32e-16	1.94e-14	down
ENSG00000158055	GRHL3	283.344	-0.642245	0.192747	-3.33206	0.000862041	0.0072127	down
ENSG00000235109	ZSCAN31	557.38	-0.641435	0.139534	-4.59698	4.29e-06	6.96e-05	down
ENSG00000213694	S1PR3	198.577	-0.640779	0.224052	-2.85996	0.00423698	0.0268406	down
ENSG00000165943	MOAP1	429.818	-0.640208	0.154705	-4.13824	3.5e-05	0.000456892	down
ENSG00000144452	ABCA12	2044.08	-0.638146	0.0735621	-8.67492	4.14e-18	3.97e-16	down
ENSG00000142197	DOP1B	506.347	-0.637921	0.146936	-4.3415	1.42e-05	0.000203613	down
ENSG00000095739	BAMBI	885.185	-0.636156	0.110934	-5.73453	9.78e-09	2.67e-07	down
ENSG00000132207	SLX1A	682.33	-0.635336	0.138363	-4.59179	4.39e-06	7.11e-05	down
ENSG00000023909	GCLM	3684.93	-0.634946	0.0572676	-11.0874	1.44e-28	3.33e-26	down
ENSG00000106211	HSPB1	2960.89	-0.632282	0.0685076	-9.22937	2.72e-20	3.2e-18	down
ENSG00000142634	EFHD2	3473.54	-0.63128	0.0584868	-10.7935	3.69e-27	7.93e-25	down
ENSG00000064270	ATP2C2	501.949	-0.626271	0.15071	-4.15548	3.25e-05	0.000428162	down
ENSG00000078177	N4BP2	691.693	-0.62522	0.122504	-5.10368	3.33e-07	6.94e-06	down
ENSG00000256500	AL139300.1	438.154	-0.624782	0.151026	-4.13692	3.52e-05	0.000458568	down
ENSG00000161921	CXCL16	1430.45	-0.624394	0.0876197	-7.12619	1.03e-12	5.38e-11	down
ENSG00000130827	PLXNA3	447.794	-0.623724	0.153023	-4.07602	4.58e-05	0.000579555	down
ENSG00000051108	HERPUD1	1419.09	-0.621126	0.0873587	-7.11007	1.16e-12	6.03e-11	down
ENSG00000090975	PITPNM2	520.891	-0.617871	0.148473	-4.16149	3.16e-05	0.000419188	down
ENSG00000143515	ATP8B2	239.79	-0.616772	0.204058	-3.02253	0.00250671	0.0174588	down
ENSG00000155974	GRIP1	230.891	-0.615438	0.210431	-2.92466	0.00344833	0.0225897	down
ENSG00000204178	MACO1	233.112	-0.614631	0.216614	-2.83745	0.00454755	0.0284385	down
ENSG00000225190	PLEKHM1	583.38	-0.614608	0.133407	-4.60701	4.08e-06	6.65e-05	down
ENSG00000152402	GUCY1A2	224.088	-0.613912	0.215102	-2.85405	0.00431654	0.0272493	down
ENSG00000140836	ZFHX3	1180.4	-0.612153	0.0945299	-6.47576	9.43e-11	3.46e-09	down
ENSG00000072195	SPEG	725.204	-0.611786	0.11862	-5.15751	2.5e-07	5.28e-06	down
ENSG00000244115	DNAJC25-GNG10	180.57	-0.608316	0.233702	-2.60296	0.00924229	0.049621	down
ENSG00000071242	RPS6KA2	1415.24	-0.608293	0.0856207	-7.10451	1.21e-12	6.25e-11	down
ENSG00000168283	BMI1	586.481	-0.606988	0.131562	-4.61369	3.96e-06	6.47e-05	down
ENSG00000100592	DAAM1	797.316	-0.60551	0.115797	-5.22909	1.7e-07	3.68e-06	down
ENSG00000149948	HMGA2	514.871	-0.60471	0.14009	-4.31657	1.58e-05	0.000224948	down
ENSG00000134013	LOXL2	6742.31	-0.60414	0.0445612	-13.5575	7.15e-42	3.36e-39	down
ENSG00000102870	ZNF629	964.707	-0.602242	0.102438	-5.87911	4.12e-09	1.2e-07	down
ENSG00000124766	SOX4	1110.63	-0.599391	0.0968562	-6.18847	6.08e-10	2.03e-08	down
ENSG00000275216	AL161431.1	212.649	-0.599357	0.221109	-2.71069	0.0067143	0.0384419	down
ENSG00000120738	EGR1	1071.12	-0.596382	0.0973469	-6.12636	8.99e-10	2.92e-08	down
ENSG00000151632	AKR1C2	19674.6	-0.59509	0.0304109	-19.5683	2.88e-85	5.22e-82	down
ENSG00000106089	STX1A	323.319	-0.595073	0.176359	-3.37421	0.000740274	0.00636616	down
ENSG00000175087	PDIK1L	325.306	-0.59474	0.176776	-3.36437	0.000767178	0.00655749	down
ENSG00000175197	DDIT3	662.636	-0.593927	0.128047	-4.63837	3.51e-06	5.81e-05	down
ENSG00000161638	ITGA5	651.298	-0.593926	0.124978	-4.75224	2.01e-06	3.53e-05	down
ENSG00000149289	ZC3H12C	367.92	-0.592774	0.175375	-3.38005	0.000724737	0.00627511	down
ENSG00000172493	AFF1	419.525	-0.592497	0.159405	-3.71694	0.000201652	0.00209348	down
ENSG00000113448	PDE4D	455.154	0.585695	0.150623	3.88848	0.000100874	0.00115613	up
ENSG00000186523	FAM86B1	223.998	0.58831	0.21017	2.79921	0.0051228	0.031085	up
ENSG00000184792	OSBP2	1176.34	0.588418	0.0957321	6.1465	7.92e-10	2.59e-08	up
ENSG00000137700	SLC37A4	323.079	0.590731	0.183697	3.2158	0.00130083	0.0101037	up
ENSG00000106477	CEP41	235.88	0.592204	0.205258	2.88516	0.00391211	0.0251088	up
ENSG00000125462	C1orf61	316.561	0.593924	0.180485	3.29071	0.000999365	0.00815183	up
ENSG00000066735	KIF26A	238.841	0.594368	0.212883	2.792	0.0052384	0.03162	up
ENSG00000119681	LTBP2	285.862	0.597169	0.187267	3.18886	0.00142835	0.0109071	up
ENSG00000158169	FANCC	487.612	0.597275	0.146252	4.08387	4.43e-05	0.000563727	up
ENSG00000137404	NRM	313.208	0.597337	0.180983	3.30052	0.000965044	0.00794344	up
ENSG00000162062	TEDC2	208.712	0.599365	0.218765	2.73977	0.00614828	0.0359647	up
ENSG00000183431	SF3A3	1345.28	0.599877	0.0904561	6.6317	3.32e-11	1.31e-09	up
ENSG00000137628	DDX60	422.733	0.601574	0.153804	3.91131	9.18e-05	0.00106363	up
ENSG00000149212	SESN3	584.33	0.60212	0.131339	4.58448	4.55e-06	7.36e-05	up
ENSG00000104728	ARHGEF10	861.294	0.60245	0.112379	5.36087	8.28e-08	1.89e-06	up
ENSG00000123374	CDK2	1064.82	0.602476	0.0996616	6.04521	1.49e-09	4.71e-08	up
ENSG00000092853	CLSPN	507.597	0.602553	0.141448	4.25988	2.05e-05	0.000284914	up
ENSG00000156381	ANKRD9	261.125	0.603186	0.196342	3.07212	0.00212544	0.015119	up
ENSG00000114423	CBLB	883.493	0.608237	0.113168	5.37462	7.67e-08	1.77e-06	up
ENSG00000154920	EME1	253.878	0.609467	0.201751	3.02088	0.00252037	0.0175251	up
ENSG00000258017	AC011603.2	261.052	0.611582	0.196734	3.10867	0.00187933	0.013644	up
ENSG00000027001	MIPEP	399.006	0.611833	0.159809	3.82853	0.000128909	0.00142339	up
ENSG00000176890	TYMS	5295.25	0.615821	0.0533725	11.5382	8.47e-31	2.44e-28	up
ENSG00000175274	TP53I11	1736.77	0.615991	0.0912556	6.75017	1.48e-11	6.32e-10	up
ENSG00000164109	MAD2L1	1140.21	0.618681	0.0949714	6.51439	7.3e-11	2.71e-09	up
ENSG00000124641	MED20	512.11	0.619035	0.145309	4.26011	2.04e-05	0.000284914	up
ENSG00000112659	CUL9	711.348	0.620245	0.11906	5.20953	1.89e-07	4.08e-06	up
ENSG00000144354	CDCA7	1244.83	0.620737	0.0946169	6.56053	5.36e-11	2.05e-09	up
ENSG00000181449	SOX2	295.569	0.623854	0.184374	3.38364	0.000715319	0.00621479	up
ENSG00000177873	ZNF619	202.861	0.624499	0.221096	2.82456	0.00473458	0.0293188	up
ENSG00000186638	KIF24	265.266	0.626658	0.207972	3.01318	0.00258522	0.0178487	up
ENSG00000162591	MEGF6	478.144	0.629182	0.15108	4.16455	3.12e-05	0.000414949	up
ENSG00000171617	ENC1	190.468	0.630387	0.239563	2.6314	0.00850337	0.0464316	up
ENSG00000104140	RHOV	273.358	0.632528	0.192283	3.28956	0.00100343	0.00817509	up
ENSG00000109911	ELP4	184.816	0.633736	0.235955	2.68583	0.00723491	0.0408506	up
ENSG00000138646	HERC5	228.473	0.639052	0.20937	3.05225	0.00227131	0.0160307	up
ENSG00000105997	HOXA3	246.964	0.639156	0.207036	3.08718	0.00202065	0.0144874	up
ENSG00000163453	IGFBP7	1460.03	0.639866	0.0872651	7.33244	2.26e-13	1.3e-11	up
ENSG00000065328	MCM10	320.456	0.64338	0.176601	3.64312	0.000269349	0.0026674	up
ENSG00000075303	SLC25A40	386.996	0.645035	0.160472	4.01962	5.83e-05	0.000720178	up
ENSG00000093009	CDC45	807.334	0.647952	0.115879	5.59162	2.25e-08	5.73e-07	up
ENSG00000133302	SLF1	382.206	0.648335	0.167406	3.87283	0.000107577	0.00122301	up
ENSG00000153044	CENPH	518.287	0.649093	0.139619	4.64902	3.34e-06	5.57e-05	up
ENSG00000187193	MT1X	323.065	0.649996	0.18007	3.60968	0.000306578	0.00297563	up
ENSG00000174371	EXO1	869.987	0.65129	0.109028	5.97361	2.32e-09	7.05e-08	up
ENSG00000152253	SPC25	303.051	0.652155	0.181406	3.595	0.000324388	0.00312607	up
ENSG00000007968	E2F2	407.085	0.654297	0.15878	4.12078	3.78e-05	0.000487895	up
ENSG00000204536	CCHCR1	748.221	0.654325	0.11819	5.53621	3.09e-08	7.68e-07	up
ENSG00000085999	RAD54L	543.363	0.654479	0.140886	4.64545	3.39e-06	5.64e-05	up
ENSG00000111859	NEDD9	787.33	0.655261	0.114892	5.70328	1.18e-08	3.16e-07	up
ENSG00000126249	PDCD2L	164.78	0.65922	0.244504	2.69615	0.00701454	0.0398549	up
ENSG00000259768	AC004943.2	170.095	0.660089	0.244233	2.7027	0.00687783	0.0391836	up
ENSG00000111665	CDCA3	724.318	0.661098	0.137485	4.80851	1.52e-06	2.75e-05	up
ENSG00000167601	AXL	858.157	0.666213	0.112717	5.91048	3.41e-09	1.01e-07	up
ENSG00000088340	FER1L4	181.526	0.670054	0.250818	2.67147	0.00755191	0.042264	up
ENSG00000079931	MOXD1	158.559	0.670122	0.250679	2.67322	0.00751261	0.0420998	up
ENSG00000115687	PASK	424.961	0.673772	0.153605	4.38639	1.15e-05	0.000169475	up
ENSG00000163950	SLBP	635.282	0.673849	0.143426	4.69824	2.62e-06	4.49e-05	up
ENSG00000176903	PNMA1	1577.07	0.681172	0.0826495	8.24169	1.7e-16	1.43e-14	up
ENSG00000126561	STAT5A	212.112	0.684112	0.220115	3.10798	0.0018837	0.0136679	up
ENSG00000215883	CYB5RL	202.593	0.685845	0.220848	3.10551	0.00189951	0.0137668	up
ENSG00000253293	HOXA10	251.889	0.689048	0.204842	3.3638	0.000768778	0.00656423	up
ENSG00000019186	CYP24A1	170.931	0.689465	0.24268	2.84104	0.00449664	0.0281757	up
ENSG00000100092	SH3BP1	760.112	0.695382	0.115701	6.01016	1.85e-09	5.76e-08	up
ENSG00000213906	LTB4R2	178.653	0.695768	0.236511	2.9418	0.00326308	0.0215994	up
ENSG00000185885	IFITM1	1271.41	0.697884	0.0924924	7.54532	4.51e-14	2.8e-12	up
ENSG00000168778	TCTN2	179.523	0.7056	0.236277	2.98633	0.00282346	0.0192317	up
ENSG00000187244	BCAM	1538.71	0.70643	0.0832766	8.48294	2.2e-17	2.02e-15	up
ENSG00000115325	DOK1	164.142	0.708965	0.246857	2.87197	0.00407917	0.0260229	up
ENSG00000100479	POLE2	246.912	0.70933	0.204991	3.46029	0.000539585	0.00484404	up
ENSG00000138036	DYNC2LI1	138.725	0.710532	0.269444	2.63703	0.00836355	0.0458548	up
ENSG00000092470	WDR76	298.288	0.712498	0.183618	3.88034	0.000104311	0.00119121	up
ENSG00000106144	CASP2	591.71	0.713663	0.132272	5.39542	6.84e-08	1.6e-06	up
ENSG00000181143	MUC16	784.569	0.713933	0.121337	5.88386	4.01e-09	1.17e-07	up
ENSG00000185627	PSMD13	930.774	0.71942	0.105367	6.82773	8.63e-12	3.84e-10	up
ENSG00000110013	SIAE	296.06	0.720372	0.185499	3.88343	0.000102993	0.00117722	up
ENSG00000111331	OAS3	1797.36	0.721327	0.0769948	9.36852	7.36e-21	8.97e-19	up
ENSG00000162063	CCNF	1431.97	0.727131	0.0853991	8.5145	1.67e-17	1.55e-15	up
ENSG00000105486	LIG1	1630.48	0.729491	0.0810543	9.00003	2.26e-19	2.51e-17	up
ENSG00000230650	AC140479.2	150.768	0.730607	0.2603	2.80679	0.00500379	0.0305236	up
ENSG00000166741	NNMT	205.692	0.735936	0.219862	3.34727	0.000816126	0.00690602	up
ENSG00000117266	CDK18	452.065	0.736014	0.153227	4.80343	1.56e-06	2.81e-05	up
ENSG00000188878	FBF1	294.741	0.748717	0.183945	4.07034	4.69e-05	0.000593294	up
ENSG00000078098	FAP	139.13	0.754453	0.266799	2.82779	0.00468703	0.0290954	up
ENSG00000105976	MET	3227.56	0.754526	0.0590349	12.781	2.09e-37	8.04e-35	up
ENSG00000157303	SUSD3	177.425	0.755448	0.239209	3.15811	0.00158794	0.0119387	up
ENSG00000169683	LRRC45	262.302	0.75561	0.200789	3.7632	0.000167755	0.00178395	up
ENSG00000101945	SUV39H1	276.253	0.755745	0.19045	3.96821	7.24e-05	0.000858678	up
ENSG00000164306	PRIMPOL	256.097	0.756568	0.198118	3.81878	0.000134113	0.00147188	up
ENSG00000152455	SUV39H2	214.59	0.761862	0.225287	3.38175	0.000720267	0.00624495	up
ENSG00000166803	PCLAF	368.82	0.770089	0.185784	4.14507	3.4e-05	0.000445531	up
ENSG00000116678	LEPR	255.566	0.774261	0.201716	3.83838	0.000123849	0.00137712	up
ENSG00000136982	DSCC1	508.745	0.774444	0.150339	5.1513	2.59e-07	5.42e-06	up
ENSG00000161847	RAVER1	1178.23	0.775147	0.0983655	7.88028	3.27e-15	2.28e-13	up
ENSG00000168077	SCARA3	237.763	0.778451	0.205666	3.78502	0.000153696	0.00165938	up
ENSG00000260007	AC107871.1	239.343	0.784401	0.212801	3.68609	0.000227729	0.00231771	up
ENSG00000139133	ALG10	148.738	0.786636	0.261749	3.00531	0.0026531	0.0182577	up
ENSG00000198959	TGM2	259.076	0.791555	0.208231	3.80133	0.000143923	0.00156464	up
ENSG00000123358	NR4A1	168.463	0.796681	0.246211	3.23577	0.00121316	0.00952788	up
ENSG00000133466	C1QTNF6	539.732	0.798743	0.137302	5.81741	5.98e-09	1.71e-07	up
ENSG00000204262	COL5A2	3250.8	0.799746	0.0593811	13.468	2.41e-41	1.09e-38	up
ENSG00000062822	POLD1	1606.92	0.801047	0.0833828	9.60686	7.48e-22	9.88e-20	up
ENSG00000149557	FEZ1	113.685	0.802386	0.299493	2.67915	0.00738101	0.0414724	up
ENSG00000058335	RASGRF1	180.677	0.804322	0.246848	3.25837	0.00112053	0.00894447	up
ENSG00000244509	APOBEC3C	374.186	0.808993	0.166704	4.85287	1.22e-06	2.25e-05	up
ENSG00000273033	LINC02035	115.968	0.812104	0.292904	2.77259	0.00556116	0.0331181	up
ENSG00000161888	SPC24	211.999	0.821086	0.217508	3.77497	0.000160029	0.00171618	up
ENSG00000065809	FAM107B	870.598	0.826532	0.108494	7.61822	2.57e-14	1.66e-12	up
ENSG00000151287	TEX30	169.689	0.826977	0.243186	3.4006	0.000672386	0.00590656	up
ENSG00000013588	GPRC5A	3655.57	0.828726	0.058646	14.131	2.45e-45	1.29e-42	up
ENSG00000124532	MRS2	657.944	0.830303	0.124697	6.65858	2.76e-11	1.11e-09	up
ENSG00000131013	PPIL4	571.602	0.830818	0.133196	6.23754	4.44e-10	1.51e-08	up
ENSG00000145604	SKP2	1109.78	0.830863	0.101349	8.19801	2.44e-16	2.02e-14	up
ENSG00000198056	PRIM1	540.97	0.832586	0.140562	5.92326	3.16e-09	9.44e-08	up
ENSG00000000971	CFH	721.365	0.834096	0.122974	6.78272	1.18e-11	5.15e-10	up
ENSG00000140025	EFCAB11	179.379	0.834564	0.238767	3.49531	0.000473509	0.00435573	up
ENSG00000178075	GRAMD1C	191.233	0.834938	0.230401	3.62384	0.000290258	0.00284015	up
ENSG00000140057	AK7	111.054	0.840374	0.31	2.71088	0.00671043	0.0384372	up
ENSG00000118785	SPP1	754.19	0.842519	0.117709	7.15765	8.21e-13	4.35e-11	up
ENSG00000159792	PSKH1	622.289	0.843703	0.131574	6.41238	1.43e-10	5.17e-09	up
ENSG00000111252	SH2B3	468.765	0.845465	0.147694	5.72445	1.04e-08	2.82e-07	up
ENSG00000100307	CBX7	284.131	0.857736	0.189933	4.51598	6.3e-06	9.75e-05	up
ENSG00000185347	TEDC1	470.397	0.866304	0.150814	5.74421	9.24e-09	2.53e-07	up
ENSG00000079215	SLC1A3	729.481	0.8677	0.11854	7.3199	2.48e-13	1.42e-11	up
ENSG00000111731	C2CD5	617.264	0.867823	0.13095	6.62712	3.42e-11	1.34e-09	up
ENSG00000102996	MMP15	799.882	0.870695	0.116459	7.47643	7.64e-14	4.63e-12	up
ENSG00000111348	ARHGDIB	900.7	0.883007	0.116803	7.55981	4.04e-14	2.53e-12	up
ENSG00000105011	ASF1B	850.422	0.888155	0.112737	7.87814	3.32e-15	2.3e-13	up
ENSG00000164611	PTTG1	1435.76	0.889171	0.0884866	10.0487	9.31e-24	1.55e-21	up
ENSG00000138346	DNA2	309.87	0.894864	0.207992	4.30239	1.69e-05	0.000238774	up
ENSG00000110002	VWA5A	115.26	0.895348	0.300876	2.97581	0.0029222	0.0197767	up
ENSG00000139055	ERP27	169.995	0.897875	0.243468	3.68786	0.00022615	0.0023044	up
ENSG00000130720	FIBCD1	147.966	0.911501	0.270913	3.36455	0.000766673	0.00655749	up
ENSG00000179715	PCED1B	106.805	0.915427	0.309112	2.96148	0.00306166	0.020526	up
ENSG00000143248	RGS5	84.0744	0.929164	0.351857	2.64075	0.00827238	0.0454533	up
ENSG00000119661	DNAL1	394.261	0.939598	0.168597	5.57304	2.5e-08	6.33e-07	up
ENSG00000160113	NR2F6	637.165	0.94184	0.136023	6.92413	4.39e-12	2.04e-10	up
ENSG00000118777	ABCG2	478.35	0.945819	0.149969	6.30676	2.85e-10	9.92e-09	up
ENSG00000172927	MYEOV	120.321	0.947988	0.299237	3.16801	0.00153486	0.0116112	up
ENSG00000170089	AC106795.1	448.309	0.959972	0.160444	5.98324	2.19e-09	6.71e-08	up
ENSG00000121211	MND1	118.184	0.969418	0.299496	3.23684	0.00120863	0.00950409	up
ENSG00000160446	ZDHHC12	678.403	0.995025	0.132523	7.50832	5.99e-14	3.67e-12	up
ENSG00000163283	ALPP	1340.98	1.00781	0.0932858	10.8035	3.31e-27	7.24e-25	up
ENSG00000253552	HOXA-AS2	89.9252	1.00924	0.338514	2.98138	0.00286953	0.0195036	up
ENSG00000127920	GNG11	68.2442	1.00935	0.383403	2.6326	0.00847341	0.0463769	up
ENSG00000171848	RRM2	3010.19	1.01558	0.0612422	16.583	9.25e-62	7.32e-59	up
ENSG00000133773	CCDC59	609.153	1.0246	0.130548	7.84846	4.21e-15	2.89e-13	up
ENSG00000127084	FGD3	834.64	1.03086	0.113382	9.09192	9.73e-20	1.12e-17	up
ENSG00000138347	MYPN	148.323	1.031	0.263776	3.90862	9.28e-05	0.00107456	up
ENSG00000135318	NT5E	195.437	1.0314	0.228185	4.51999	6.18e-06	9.61e-05	up
ENSG00000185697	MYBL1	133.66	1.03376	0.277674	3.72293	0.000196921	0.00205446	up
ENSG00000029534	ANK1	70.7455	1.04283	0.382106	2.72916	0.00634951	0.0368696	up
ENSG00000186603	HPDL	117.128	1.05631	0.293096	3.60397	0.000313394	0.00303251	up
ENSG00000167680	SEMA6B	294.428	1.06214	0.18755	5.66323	1.49e-08	3.91e-07	up
ENSG00000060718	COL11A1	77.0639	1.0786	0.36301	2.97126	0.00296578	0.0200289	up
ENSG00000196337	CGB7	80.1441	1.0975	0.383776	2.85974	0.00423983	0.0268452	up
ENSG00000127954	STEAP4	1057.58	1.11507	0.100281	11.1194	1.01e-28	2.41e-26	up
ENSG00000163975	MELTF	264.201	1.12381	0.203888	5.51189	3.55e-08	8.7e-07	up
ENSG00000265972	TXNIP	2830.76	1.12617	0.0658277	17.1078	1.3e-65	1.18e-62	up
ENSG00000211448	DIO2	740.296	1.13862	0.120398	9.45711	3.17e-21	4.01e-19	up
ENSG00000171236	LRG1	84.0299	1.14832	0.347545	3.30409	0.000952857	0.00784822	up
ENSG00000185010	F8	61.6424	1.1484	0.404898	2.83628	0.00456424	0.0285287	up
ENSG00000284491	THSD8	135.729	1.17572	0.347332	3.38501	0.000711745	0.00619648	up
ENSG00000049130	KITLG	3085.41	1.17655	0.0700789	16.789	2.94e-63	2.48e-60	up
ENSG00000205309	NT5M	54.8213	1.21494	0.445349	2.72806	0.00637087	0.0369767	up
ENSG00000163617	CCDC191	122.988	1.26381	0.290529	4.35002	1.36e-05	0.000196308	up
ENSG00000284681	AC007240.1	58.269	1.27808	0.41959	3.04601	0.00231903	0.0163039	up
ENSG00000125148	MT2A	1538.41	1.3075	0.0862742	15.1552	7e-52	4.44e-49	up
ENSG00000130598	TNNI2	40.3892	1.31117	0.503484	2.60418	0.00920932	0.0494859	up
ENSG00000168685	IL7R	115.107	1.32105	0.306432	4.31106	1.62e-05	0.000230371	up
ENSG00000093217	XYLB	96.4909	1.34416	0.332667	4.04055	5.33e-05	0.000665305	up
ENSG00000272068	AL365181.2	43.5845	1.46506	0.488114	3.00147	0.00268683	0.0184359	up
ENSG00000154556	SORBS2	160.684	1.51131	0.259858	5.8159	6.03e-09	1.72e-07	up
ENSG00000198732	SMOC1	85.7573	1.52474	0.349513	4.36247	1.29e-05	0.00018673	up
ENSG00000163286	ALPG	59.0284	1.61012	0.423155	3.80502	0.000141793	0.00154678	up
ENSG00000184588	PDE4B	161.849	1.78483	0.304899	5.85386	4.8e-09	1.38e-07	up
ENSG00000229953	AL590666.2	54.0479	1.83845	0.461697	3.98194	6.84e-05	0.000821281	up
ENSG00000272405	AL365181.3	206.817	2.06106	0.237561	8.67592	4.1e-18	3.97e-16	up
			-107.959
